# Supplementary material for: Methyl 4-(butyrylamino)-5-methyl-2-nitro­benzoate
Source: Acta Crystallogr Sect E Struct Rep Online. 2008 Mar 29;64(Pt 4):o742. doi: 10.1107/S1600536808005576 (PMC2960971; doi:10.1107/S1600536808005576)
Supplement: Supplementary file 1 [file e-64-0o742-sup1.cif]

##############################################################################
###                                                                        ###
###        Electronic paper (Acta Crystallographica Section E)             ###
###                                                                        ###
##############################################################################
#                                                                            #
# This CIF contains the data in a paper accepted for publication in Acta     #
# Crystallographica Section E. It conforms to the requirements of Notes      #
# for Authors for Section E, and has been peer reviewed under the auspices   #
# of the IUCr Commission on Journals.                                        #
#                                                                            #
# Full details of the Crystallographic Information File format               #
# are given in the paper "The Crystallographic Information File (CIF):       #
# a New Standard Archive File for Crystallography" by S. R. Hall, F. H.      #
# Allen and I. D. Brown [Acta Cryst. (1991), A47, 655-685].                  #
#                                                                            #
# The current version of the core CIF dictionary is obtainable from          #
# ftp://ftp.iucr.org/pub/cif_core.dic. The current version number is 2.4.    #
#                                                                            #
# Software is freely available for graphical display of the structure(s) in  #
# this CIF.  For information consult the CIF home page http://www.iucr.org/  #
# cif/home.html                                                              #
#                                                                            #
# This file may be used for bona fide research purposes within the           #
# scientific community so long as proper attribution is given to the journal # 
# article from which it was obtained.                                        #
#                                                                            #
##############################################################################
                                             
data_global
_audit_creation_method     'from SHELXL97 CIF and IUCr SHELXL97-template'
_journal_date_recd_electronic     2007-12-03
_journal_date_accepted     2008-02-27
_journal_name_full     'Acta Crystallographica, Section E'
_journal_year     2008
_journal_volume     64
_journal_issue      4
_journal_page_first     o742
_journal_page_last     o742
_journal_paper_category     QO
_journal_coeditor_code     HK2408
_publ_contact_author_name     'Yuan, Lian-shan'
_publ_contact_author_address
;
Department of Applied Chemistry
College of Sciences
Nanjing University of Technolgy
Xinmofan Road No.5 Nanjing
Nanjing 210009
People's Republic of China
;
_publ_contact_author_email     yuan0304ls@eyou.com
_publ_contact_author_fax     '86 25  84571072'
_publ_contact_author_phone     '86 25 84571072'
_publ_section_title
;
Methyl 4-(butyrylamino)-5-methyl-2-nitrobenzoate
;
loop_
    _publ_author_name
    _publ_author_address
    'Yuan, Lian-shan'
;
Department of Applied Chemistry,
College of Sciences,
Nanjing University of Technolgy,
Xinmofan Road No. 5 Nanjing,
Nanjing 210009
People's Republic of China
;
    'Li, Xiang'
;
Department of Applied Chemistry,
College of Sciences,
Nanjing University of Technolgy,
Xinmofan Road No. 5 Nanjing,
Nanjing 210009
People's Republic of China
;
    'Yao, Cheng'
;
Department of Applied Chemistry,
College of Sciences,
Nanjing University of Technolgy,
Xinmofan Road No. 5 Nanjing,
Nanjing 210009
People's Republic of China
;
data_I
_audit_creation_method     SHELXL-97
_chemical_name_systematic
;
Methyl 4-(butyrylamino)-5-methyl-2-nitrobenzoate
;
_chemical_name_common     ?
_chemical_formula_moiety     'C13 H16 N2 O5'
_chemical_formula_sum     'C13 H16 N2 O5'
_chemical_formula_iupac     'C13 H16 N2 O5'
_chemical_formula_weight     280.28
_chemical_melting_point     ?
_symmetry_cell_setting     triclinic
_symmetry_space_group_name_H-M     'P -1'
_symmetry_space_group_name_Hall     '-P 1'
loop_
    _symmetry_equiv_pos_as_xyz
    'x, y, z'
    '-x, -y, -z'
_cell_length_a     7.6370(15)
_cell_length_b     8.7880(18)
_cell_length_c     11.329(2)
_cell_angle_alpha     81.06(3)
_cell_angle_beta     78.48(3)
_cell_angle_gamma     68.39(3)
_cell_volume     689.9(3)
_cell_formula_units_Z     2
_cell_measurement_reflns_used     25
_cell_measurement_theta_min     9
_cell_measurement_theta_max     14
_cell_measurement_temperature     294(2)
_exptl_crystal_description     block
_exptl_crystal_colour     colorless
_exptl_crystal_size_max     0.30
_exptl_crystal_size_mid     0.20
_exptl_crystal_size_min     0.10
_exptl_crystal_density_diffrn     1.349
_exptl_crystal_density_meas     ?
_exptl_crystal_density_method     'not measured'
_exptl_crystal_F_000     296
_exptl_absorpt_coefficient_mu     0.105
_exptl_absorpt_correction_type     psi-scan
_exptl_absorpt_process_details     '(North <i>et al.</i>,  1968)'
_exptl_absorpt_correction_T_min     0.9593
_exptl_absorpt_correction_T_max     0.9796
_exptl_special_details
;
;
_diffrn_ambient_temperature     294(2)
_diffrn_radiation_type     MoK\a
_diffrn_radiation_wavelength     0.71073
_diffrn_radiation_source     'fine-focus sealed tube'
_diffrn_radiation_monochromator     graphite
_diffrn_measurement_device_type     'Enraf--Nonius CAD-4'
_diffrn_measurement_method     '\w/2\q'
_diffrn_detector_area_resol_mean     ?
_diffrn_reflns_number     2919
_diffrn_reflns_av_R_equivalents     0.0324
_diffrn_reflns_av_sigmaI/netI     0.0548
_diffrn_reflns_theta_min     1.84
_diffrn_reflns_theta_max     25.97
_diffrn_reflns_theta_full     25.97
_diffrn_measured_fraction_theta_max     1.000
_diffrn_measured_fraction_theta_full     1.000
_diffrn_reflns_limit_h_min     -9
_diffrn_reflns_limit_h_max     9
_diffrn_reflns_limit_k_min     -10
_diffrn_reflns_limit_k_max     10
_diffrn_reflns_limit_l_min     0
_diffrn_reflns_limit_l_max     13
_diffrn_standards_number     3
_diffrn_standards_interval_count     ?
_diffrn_standards_interval_time     120
_diffrn_standards_decay_%     0
_refine_special_details
;
 Refinement of F^2^ against ALL reflections.  The weighted R-factor wR and
 goodness of fit S are based on F^2^, conventional R-factors R are based
 on F, with F set to zero for negative F^2^. The threshold expression of
 F^2^ > 2sigma(F^2^) is used only for calculating R-factors(gt) etc. and is
 not relevant to the choice of reflections for refinement.  R-factors based
 on F^2^ are statistically about twice as large as those based on F, and R-
 factors based on ALL data will be even larger.
;
_reflns_number_total     2704
_reflns_number_gt     1650
_reflns_threshold_expression     I>2\s(I)
_refine_ls_structure_factor_coef     Fsqd
_refine_ls_matrix_type     full
_refine_ls_R_factor_all     0.0983
_refine_ls_R_factor_gt     0.0556
_refine_ls_wR_factor_gt     0.1271
_refine_ls_wR_factor_ref     0.1610
_refine_ls_goodness_of_fit_ref     1.007
_refine_ls_restrained_S_all     1.007
_refine_ls_number_reflns     2704
_refine_ls_number_parameters     181
_refine_ls_number_restraints     0
_refine_ls_hydrogen_treatment     constr
_refine_ls_weighting_scheme     calc
_refine_ls_weighting_details
              'calc w=1/[\s^2^(Fo^2^)+(0.06P)^2^+0.4P] where P=(Fo^2^+2Fc^2^)/3'
_atom_sites_solution_hydrogens     geom
_atom_sites_solution_primary     direct
_atom_sites_solution_secondary     difmap
_refine_ls_shift/su_max     0.000
_refine_ls_shift/su_mean     0.000
_refine_diff_density_max     0.198
_refine_diff_density_min     -0.180
_refine_ls_extinction_method     none
_refine_ls_extinction_coef     ?
loop_
    _atom_type_symbol
    _atom_type_description
    _atom_type_scat_dispersion_real
    _atom_type_scat_dispersion_imag
    _atom_type_scat_source
    'C' 'C' 0.0033 0.0016
                         'International Tables Vol C Tables 4.2.6.8 and 6.1.1.4'
    'H' 'H' 0.0000 0.0000
                         'International Tables Vol C Tables 4.2.6.8 and 6.1.1.4'
    'N' 'N' 0.0061 0.0033
                         'International Tables Vol C Tables 4.2.6.8 and 6.1.1.4'
    'O' 'O' 0.0106 0.0060
                         'International Tables Vol C Tables 4.2.6.8 and 6.1.1.4'
_computing_data_collection     'CAD-4 Software (Enraf--Nonius, 1989)'
_computing_cell_refinement     'CAD-4 Software (Enraf--Nonius, 1989)'
_computing_data_reduction     'X-CAD4 (Harms & Wocadlo, 1995)'
_computing_structure_solution     'SHELXS97 (Sheldrick, 2008)'
_computing_structure_refinement     'SHELXL97 (Sheldrick, 2008)'
_computing_molecular_graphics     'SHELXTL (Sheldrick, 2008)'
_computing_publication_material     'SHELXTL (Sheldrick, 2008)'
loop_
    _atom_site_type_symbol
    _atom_site_label
    _atom_site_fract_x
    _atom_site_fract_y
    _atom_site_fract_z
    _atom_site_U_iso_or_equiv
    _atom_site_adp_type
    _atom_site_calc_flag
    _atom_site_refinement_flags
    _atom_site_occupancy
    _atom_site_disorder_assembly
    _atom_site_disorder_group
    N N1 0.2769(4) -0.1219(3) -0.0125(2) 0.0492(6) Uani d . 1 . .
    H H1A 0.3013 -0.2242 0.0119 0.059 Uiso calc R 1 . .
    O O1 0.2083(4) 0.0590(3) -0.1748(2) 0.0845(9) Uani d . 1 . .
    C C1 0.2766(5) -0.3253(4) -0.3938(3) 0.0681(10) Uani d . 1 . .
    H H1B 0.2607 -0.2909 -0.4769 0.102 Uiso calc R 1 . .
    H H1C 0.1823 -0.3727 -0.3551 0.102 Uiso calc R 1 . .
    H H1D 0.4016 -0.4056 -0.3901 0.102 Uiso calc R 1 . .
    N N2 0.1750(4) 0.4161(3) 0.1056(2) 0.0454(6) Uani d . 1 . .
    O O2 0.0124(3) 0.5069(2) 0.1365(2) 0.0693(7) Uani d . 1 . .
    C C2 0.2531(5) -0.1773(4) -0.3296(3) 0.0520(8) Uani d . 1 . .
    H H2A 0.3459 -0.1278 -0.3706 0.062 Uiso calc R 1 . .
    H H2B 0.1270 -0.0962 -0.3341 0.062 Uiso calc R 1 . .
    O O3 0.3005(3) 0.4618(3) 0.0453(2) 0.0634(7) Uani d . 1 . .
    C C3 0.2792(4) -0.2244(3) -0.1980(2) 0.0454(7) Uani d . 1 . .
    H H3A 0.1893 -0.2776 -0.1582 0.054 Uiso calc R 1 . .
    H H3B 0.4066 -0.3034 -0.1941 0.054 Uiso calc R 1 . .
    O O4 0.2265(3) 0.1922(2) 0.46212(17) 0.0595(6) Uani d . 1 . .
    C C4 0.2510(4) -0.0805(3) -0.1302(2) 0.0445(7) Uani d . 1 . .
    O O5 0.2355(3) 0.4105(2) 0.33631(17) 0.0585(6) Uani d . 1 . .
    C C5 0.2695(4) -0.0219(3) 0.0744(2) 0.0397(6) Uani d . 1 . .
    C C6 0.2311(4) 0.1466(3) 0.0483(2) 0.0383(6) Uani d . 1 . .
    H H6A 0.2122 0.1962 -0.0291 0.046 Uiso calc R 1 . .
    C C7 0.2217(4) 0.2382(3) 0.1391(2) 0.0356(6) Uani d . 1 . .
    C C8 0.2483(4) 0.1712(3) 0.2565(2) 0.0394(6) Uani d . 1 . .
    C C9 0.2896(4) 0.0022(3) 0.2777(2) 0.0461(7) Uani d . 1 . .
    H H9A 0.3106 -0.0474 0.3548 0.055 Uiso calc R 1 . .
    C C10 0.3010(4) -0.0948(3) 0.1907(2) 0.0456(7) Uani d . 1 . .
    C C11 0.3466(7) -0.2777(4) 0.2205(3) 0.0822(13) Uani d . 1 . .
    H H11A 0.3653 -0.3065 0.3035 0.123 Uiso calc R 1 . .
    H H11B 0.4607 -0.3358 0.1691 0.123 Uiso calc R 1 . .
    H H11C 0.2428 -0.3069 0.2079 0.123 Uiso calc R 1 . .
    C C12 0.2353(4) 0.2736(3) 0.3534(2) 0.0402(6) Uani d . 1 . .
    C C13 0.2136(6) 0.2797(4) 0.5634(3) 0.0723(11) Uani d . 1 . .
    H H13A 0.2095 0.2093 0.6370 0.108 Uiso calc R 1 . .
    H H13B 0.0999 0.3754 0.5674 0.108 Uiso calc R 1 . .
    H H13C 0.3230 0.3125 0.5531 0.108 Uiso calc R 1 . .
loop_
    _atom_site_aniso_label
    _atom_site_aniso_U_11
    _atom_site_aniso_U_22
    _atom_site_aniso_U_33
    _atom_site_aniso_U_12
    _atom_site_aniso_U_13
    _atom_site_aniso_U_23
    N1 0.0804(19) 0.0346(12) 0.0354(12) -0.0212(12) -0.0131(12) -0.0035(9)
    O1 0.165(3) 0.0436(13) 0.0494(13) -0.0360(15) -0.0326(15) 0.0018(10)
    C1 0.090(3) 0.072(2) 0.0495(19) -0.032(2) -0.0078(18) -0.0197(16)
    N2 0.0652(17) 0.0380(13) 0.0380(13) -0.0210(13) -0.0154(12) -0.0009(10)
    O2 0.0695(16) 0.0383(12) 0.0819(17) 0.0019(11) -0.0134(13) -0.0029(11)
    C2 0.059(2) 0.0473(16) 0.0487(17) -0.0144(14) -0.0101(15) -0.0114(13)
    O3 0.0922(18) 0.0483(12) 0.0568(13) -0.0405(12) -0.0019(12) 0.0022(10)
    C3 0.0543(18) 0.0422(15) 0.0443(16) -0.0216(13) -0.0042(13) -0.0099(12)
    O4 0.1073(18) 0.0430(11) 0.0345(11) -0.0323(11) -0.0149(11) -0.0013(9)
    C4 0.0537(18) 0.0375(15) 0.0423(16) -0.0169(13) -0.0060(13) -0.0029(12)
    O5 0.1011(18) 0.0393(11) 0.0447(12) -0.0343(11) -0.0136(11) -0.0036(9)
    C5 0.0521(17) 0.0328(13) 0.0365(14) -0.0161(12) -0.0063(12) -0.0072(11)
    C6 0.0496(17) 0.0333(13) 0.0312(13) -0.0133(12) -0.0063(12) -0.0035(10)
    C7 0.0435(16) 0.0272(12) 0.0377(14) -0.0140(11) -0.0081(12) -0.0007(10)
    C8 0.0469(17) 0.0336(13) 0.0402(15) -0.0168(12) -0.0065(12) -0.0036(11)
    C9 0.071(2) 0.0356(14) 0.0319(14) -0.0193(14) -0.0096(13) 0.0002(11)
    C10 0.070(2) 0.0306(13) 0.0362(14) -0.0193(13) -0.0060(13) -0.0003(11)
    C11 0.164(4) 0.0358(16) 0.0499(19) -0.035(2) -0.026(2) 0.0017(14)
    C12 0.0459(17) 0.0356(14) 0.0384(15) -0.0138(12) -0.0063(12) -0.0028(11)
    C13 0.129(3) 0.0519(19) 0.0386(18) -0.032(2) -0.0169(19) -0.0070(14)
_geom_special_details
;
 All esds (except the esd in the dihedral angle between two l.s. planes)
 are estimated using the full covariance matrix.  The cell esds are taken
 into account individually in the estimation of esds in distances, angles
 and torsion angles; correlations between esds in cell parameters are only
 used when they are defined by crystal symmetry.  An approximate
(isotropic)
 treatment of cell esds is used for estimating esds involving l.s. planes.
;
loop_
    _geom_bond_atom_site_label_1
    _geom_bond_atom_site_label_2
    _geom_bond_site_symmetry_2
    _geom_bond_distance
    _geom_bond_publ_flag
    N1 C4 . 1.361(3) ?
    N1 C5 . 1.398(3) ?
    N1 H1A . 0.8600 ?
    O1 C4 . 1.202(3) ?
    C1 C2 . 1.524(4) ?
    C1 H1B . 0.9600 ?
    C1 H1C . 0.9600 ?
    C1 H1D . 0.9600 ?
    N2 O3 . 1.218(3) ?
    N2 O2 . 1.218(3) ?
    N2 C7 . 1.474(3) ?
    C2 C3 . 1.516(4) ?
    C2 H2A . 0.9700 ?
    C2 H2B . 0.9700 ?
    C3 C4 . 1.507(4) ?
    C3 H3A . 0.9700 ?
    C3 H3B . 0.9700 ?
    O4 C12 . 1.327(3) ?
    O4 C13 . 1.446(3) ?
    O5 C12 . 1.190(3) ?
    C5 C6 . 1.394(3) ?
    C5 C10 . 1.399(4) ?
    C6 C7 . 1.377(3) ?
    C6 H6A . 0.9300 ?
    C7 C8 . 1.391(3) ?
    C8 C9 . 1.391(4) ?
    C8 C12 . 1.490(4) ?
    C9 C10 . 1.370(4) ?
    C9 H9A . 0.9300 ?
    C10 C11 . 1.512(4) ?
    C11 H11A . 0.9600 ?
    C11 H11B . 0.9600 ?
    C11 H11C . 0.9600 ?
    C13 H13A . 0.9600 ?
    C13 H13B . 0.9600 ?
    C13 H13C . 0.9600 ?
loop_
    _geom_angle_atom_site_label_1
    _geom_angle_atom_site_label_2
    _geom_angle_atom_site_label_3
    _geom_angle_site_symmetry_1
    _geom_angle_site_symmetry_3
    _geom_angle
    _geom_angle_publ_flag
    C4 N1 C5 . . 129.3(2) ?
    C4 N1 H1A . . 115.4 ?
    C5 N1 H1A . . 115.4 ?
    C2 C1 H1B . . 109.5 ?
    C2 C1 H1C . . 109.5 ?
    H1B C1 H1C . . 109.5 ?
    C2 C1 H1D . . 109.5 ?
    H1B C1 H1D . . 109.5 ?
    H1C C1 H1D . . 109.5 ?
    O3 N2 O2 . . 124.3(2) ?
    O3 N2 C7 . . 117.5(2) ?
    O2 N2 C7 . . 118.1(2) ?
    C3 C2 C1 . . 112.0(3) ?
    C3 C2 H2A . . 109.2 ?
    C1 C2 H2A . . 109.2 ?
    C3 C2 H2B . . 109.2 ?
    C1 C2 H2B . . 109.2 ?
    H2A C2 H2B . . 107.9 ?
    C4 C3 C2 . . 113.6(2) ?
    C4 C3 H3A . . 108.8 ?
    C2 C3 H3A . . 108.8 ?
    C4 C3 H3B . . 108.8 ?
    C2 C3 H3B . . 108.8 ?
    H3A C3 H3B . . 107.7 ?
    C12 O4 C13 . . 116.5(2) ?
    O1 C4 N1 . . 122.4(3) ?
    O1 C4 C3 . . 123.6(3) ?
    N1 C4 C3 . . 114.0(2) ?
    C6 C5 N1 . . 122.0(2) ?
    C6 C5 C10 . . 119.7(2) ?
    N1 C5 C10 . . 118.3(2) ?
    C7 C6 C5 . . 118.9(2) ?
    C7 C6 H6A . . 120.6 ?
    C5 C6 H6A . . 120.6 ?
    C6 C7 C8 . . 123.3(2) ?
    C6 C7 N2 . . 115.7(2) ?
    C8 C7 N2 . . 121.0(2) ?
    C7 C8 C9 . . 115.8(2) ?
    C7 C8 C12 . . 122.1(2) ?
    C9 C8 C12 . . 122.1(2) ?
    C10 C9 C8 . . 123.4(3) ?
    C10 C9 H9A . . 118.3 ?
    C8 C9 H9A . . 118.3 ?
    C9 C10 C5 . . 119.0(2) ?
    C9 C10 C11 . . 120.3(2) ?
    C5 C10 C11 . . 120.7(2) ?
    C10 C11 H11A . . 109.5 ?
    C10 C11 H11B . . 109.5 ?
    H11A C11 H11B . . 109.5 ?
    C10 C11 H11C . . 109.5 ?
    H11A C11 H11C . . 109.5 ?
    H11B C11 H11C . . 109.5 ?
    O5 C12 O4 . . 123.6(2) ?
    O5 C12 C8 . . 124.7(2) ?
    O4 C12 C8 . . 111.7(2) ?
    O4 C13 H13A . . 109.5 ?
    O4 C13 H13B . . 109.5 ?
    H13A C13 H13B . . 109.5 ?
    O4 C13 H13C . . 109.5 ?
    H13A C13 H13C . . 109.5 ?
    H13B C13 H13C . . 109.5 ?
loop_
    _geom_torsion_atom_site_label_1
    _geom_torsion_atom_site_label_2
    _geom_torsion_atom_site_label_3
    _geom_torsion_atom_site_label_4
    _geom_torsion_site_symmetry_1
    _geom_torsion_site_symmetry_2
    _geom_torsion_site_symmetry_3
    _geom_torsion_site_symmetry_4
    _geom_torsion
    _geom_torsion_publ_flag
    C1 C2 C3 C4 . . . . -178.2(3) ?
    C5 N1 C4 O1 . . . . -3.1(5) ?
    C5 N1 C4 C3 . . . . 177.3(3) ?
    C2 C3 C4 O1 . . . . 1.4(4) ?
    C2 C3 C4 N1 . . . . -179.1(3) ?
    C4 N1 C5 C6 . . . . 0.1(5) ?
    C4 N1 C5 C10 . . . . 179.8(3) ?
    N1 C5 C6 C7 . . . . 178.5(3) ?
    C10 C5 C6 C7 . . . . -1.2(4) ?
    C5 C6 C7 C8 . . . . -0.1(4) ?
    C5 C6 C7 N2 . . . . -178.3(2) ?
    O3 N2 C7 C6 . . . . -75.9(3) ?
    O2 N2 C7 C6 . . . . 101.7(3) ?
    O3 N2 C7 C8 . . . . 105.9(3) ?
    O2 N2 C7 C8 . . . . -76.5(3) ?
    C6 C7 C8 C9 . . . . 1.2(4) ?
    N2 C7 C8 C9 . . . . 179.3(3) ?
    C6 C7 C8 C12 . . . . -179.3(3) ?
    N2 C7 C8 C12 . . . . -1.3(4) ?
    C7 C8 C9 C10 . . . . -1.1(4) ?
    C12 C8 C9 C10 . . . . 179.5(3) ?
    C8 C9 C10 C5 . . . . -0.1(5) ?
    C8 C9 C10 C11 . . . . 180.0(3) ?
    C6 C5 C10 C9 . . . . 1.3(4) ?
    N1 C5 C10 C9 . . . . -178.4(3) ?
    C6 C5 C10 C11 . . . . -178.8(3) ?
    N1 C5 C10 C11 . . . . 1.5(4) ?
    C13 O4 C12 O5 . . . . 1.0(4) ?
    C13 O4 C12 C8 . . . . 179.9(3) ?
    C7 C8 C12 O5 . . . . -13.9(4) ?
    C9 C8 C12 O5 . . . . 165.5(3) ?
    C7 C8 C12 O4 . . . . 167.1(3) ?
    C9 C8 C12 O4 . . . . -13.5(4) ?
loop_
    _geom_hbond_atom_site_label_D
    _geom_hbond_atom_site_label_H
    _geom_hbond_atom_site_label_A
    _geom_hbond_site_symmetry_A
    _geom_hbond_distance_DH
    _geom_hbond_distance_HA
    _geom_hbond_distance_DA
    _geom_hbond_angle_DHA
    _geom_hbond_publ_flag
    C6 H6A O1 . 0.93 2.200 2.809(3) 122.00 yes
    C9 H9A O4 . 0.93 2.410 2.734(3) 100.00 yes
    C13 H13A O1 1_556 0.96 2.330 3.284(4) 174.00 yes
