# Supplementary material for: Methyl 4-(butyrylamino)-5-methyl-2-nitro­benzoate
Source: Acta Crystallogr Sect E Struct Rep Online. 2008 Mar 29;64(Pt 4):o742. doi: 10.1107/S1600536808005576 (PMC2960971; doi:10.1107/S1600536808005576)
Supplement: Supplementary file 2 [file e-64-0o742-Isup2.hkl]

# 
# h,k,l, Fc-squared, Fo-squared, sigma(Fo-squared) and status flag 
# 
data_I
_shelx_title ' N in P-1' 
_shelx_refln_list_code          4 
_shelx_F_calc_maximum      143.66 
_exptl_crystal_F_000       296.00 
_reflns_d_resolution_high  0.8115 
 
loop_ 
 _symmetry_equiv_pos_as_xyz 
 'x, y, z' 
 '-x, -y, -z' 
 
_cell_length_a     7.6370 
_cell_length_b     8.7880 
_cell_length_c    11.3290 
_cell_angle_alpha  81.060 
_cell_angle_beta   78.480 
_cell_angle_gamma  68.390 
 
_shelx_F_squared_multiplier     1.000 
 
loop_ 
 _refln_index_h 
 _refln_index_k 
 _refln_index_l 
 _refln_F_squared_calc 
 _refln_F_squared_meas 
 _refln_F_squared_sigma 
 _refln_observed_status 
   1   0   0       42.38       24.29      0.60 o 
   2   0   0    20638.10    19914.00    206.45 o 
   3   0   0      129.96      127.11      3.82 o 
   4   0   0     2429.05     2697.25     19.94 o 
   5   0   0        2.59        9.17      2.21 o 
   6   0   0       93.76       94.05      5.50 o 
   7   0   0        4.40        7.96      3.08 o 
   8   0   0       14.20       16.18      3.62 o 
  -8   1   0        5.64        6.10      3.20 o 
  -7   1   0        0.53        2.66      2.66 o 
  -6   1   0        1.65        2.84      2.34 o 
  -5   1   0       10.33       14.25      2.40 o 
  -4   1   0      102.41      112.48      4.51 o 
  -3   1   0      208.21      222.64      5.34 o 
  -2   1   0       30.00       37.77      2.02 o 
  -1   1   0        0.98        3.47      1.00 o 
   0   1   0      505.47      587.48      3.18 o 
   1   1   0     1239.92     1260.40     29.49 o 
   2   1   0     7312.28     6959.20    103.86 o 
   3   1   0      250.71      244.47      5.09 o 
   4   1   0     1178.64     1215.54     12.95 o 
   5   1   0      164.94      164.74      5.82 o 
   6   1   0      379.31      380.39     10.00 o 
   7   1   0        4.41        3.20      2.44 o 
   8   1   0       44.01       37.31      4.82 o 
  -7   2   0       12.41        5.19      3.10 o 
  -6   2   0       76.81       74.70      5.51 o 
  -5   2   0       12.14       19.28      2.95 o 
  -4   2   0       61.09       67.52      3.86 o 
  -3   2   0      392.63      439.41      7.93 o 
  -2   2   0      510.29      504.16      7.34 o 
  -1   2   0       86.52       84.31      2.66 o 
   0   2   0       63.82       43.80     28.13 o 
   1   2   0     1447.78     1477.30      9.43 o 
   2   2   0      398.34      322.53      4.74 o 
   3   2   0       24.81       28.21      1.89 o 
   4   2   0       49.75       50.93      2.81 o 
   5   2   0       38.49       35.02      3.00 o 
   6   2   0        3.79        5.06      2.25 o 
   7   2   0       48.91       55.67      4.55 o 
   8   2   0        0.35        2.40      2.91 o 
   9   2   0        5.01        5.85      3.18 o 
  -7   3   0        4.56        7.70      3.10 o 
  -6   3   0        0.00        4.29      2.16 o 
  -5   3   0       64.26       61.05      4.48 o 
  -4   3   0       97.10       99.44      4.95 o 
  -3   3   0        1.34        2.41      1.40 o 
  -2   3   0       17.17       24.57      2.05 o 
  -1   3   0      103.54      116.22      3.45 o 
   0   3   0      379.04      390.14      5.00 o 
   1   3   0      263.46      280.33      4.84 o 
   2   3   0       23.26       28.98      1.77 o 
   3   3   0      157.97      151.10      4.11 o 
   4   3   0      178.25      155.80      4.79 o 
   5   3   0       12.86       13.29      2.11 o 
   6   3   0       11.07       16.01      2.50 o 
   7   3   0        7.65        3.08      2.94 o 
   8   3   0       16.93       20.03      3.87 o 
   9   3   0        0.07        3.58      2.51 o 
  -6   4   0        0.83        3.11      1.68 o 
  -5   4   0        0.25        1.00      2.23 o 
  -4   4   0       11.66        4.90      2.61 o 
  -3   4   0      247.79      264.83      7.53 o 
  -2   4   0       28.08       24.14      2.30 o 
  -1   4   0      517.25      558.33      8.54 o 
   0   4   0      183.02      147.63    101.12 o 
   1   4   0     1661.50     1864.84     14.00 o 
   2   4   0       17.77       22.67      1.90 o 
   3   4   0       66.83       75.58      3.27 o 
   4   4   0       63.82       64.48      3.12 o 
   5   4   0       39.95       32.70      2.76 o 
   6   4   0        0.30        0.22      1.88 o 
   7   4   0        0.00        0.52      1.75 o 
   8   4   0        0.01        2.97      1.74 o 
   9   4   0        0.42        0.00      2.98 o 
  -6   5   0        0.60        0.29      2.46 o 
  -5   5   0        1.94        1.90      2.13 o 
  -4   5   0        3.65        1.43      2.17 o 
  -3   5   0       88.42       94.17      4.95 o 
  -2   5   0       37.06       34.00      2.91 o 
  -1   5   0       61.91       70.03      3.49 o 
   0   5   0        0.10        0.22      0.89 o 
   1   5   0      177.60      169.84      4.99 o 
   2   5   0      359.15      402.95      7.56 o 
   3   5   0       47.86       49.68      3.03 o 
   4   5   0       67.50       64.84      3.55 o 
   5   5   0       11.47       10.69      1.93 o 
   6   5   0       25.40       17.45      2.36 o 
   7   5   0       11.51       12.31      2.67 o 
   8   5   0        1.74        1.80      2.44 o 
   9   5   0        0.04        1.29      2.17 o 
  -5   6   0        2.99        6.45      2.82 o 
  -4   6   0        5.40        7.47      2.35 o 
  -3   6   0       50.86       53.65      4.08 o 
  -2   6   0       36.83       32.98      3.03 o 
  -1   6   0        8.42        7.49      2.09 o 
   0   6   0       13.53        9.04      8.58 o 
   1   6   0        1.68        4.76      1.46 o 
   2   6   0       60.77       62.50      3.54 o 
   3   6   0       67.84       83.99      4.17 o 
   4   6   0       65.74       60.58      3.83 o 
   5   6   0        4.11        5.04      1.79 o 
   6   6   0       26.33       15.87      2.88 o 
   7   6   0        3.87        2.07      1.62 o 
   8   6   0        8.40        5.49      3.19 o 
  -4   7   0        3.81        5.48      2.25 o 
  -3   7   0        5.58        3.60      2.60 o 
  -2   7   0       85.01       80.63      5.17 o 
  -1   7   0        0.60        2.06      1.55 o 
   0   7   0       23.09       21.61      1.99 o 
   1   7   0       72.41       64.39      4.15 o 
   2   7   0       12.95       12.90      2.46 o 
   3   7   0        0.37        1.53      1.79 o 
   4   7   0       46.38       42.79      3.87 o 
   5   7   0        1.49        2.30      2.30 o 
   6   7   0        8.22        9.90      2.19 o 
   7   7   0        6.00        3.11      2.57 o 
   8   7   0        1.12        2.34      2.24 o 
  -3   8   0        0.94        0.75      2.01 o 
  -2   8   0       14.03       14.66      2.99 o 
  -1   8   0       61.81       57.16      4.11 o 
   0   8   0        0.16        1.71      1.26 o 
   1   8   0       76.63       71.33      4.68 o 
   2   8   0        0.11        0.00      1.99 o 
   3   8   0      231.90      231.62      8.01 o 
   4   8   0       18.01       23.40      3.25 o 
   5   8   0       64.56       57.05      4.79 o 
   6   8   0        0.21        1.06      2.48 o 
   7   8   0       12.22       11.30      3.50 o 
   8   8   0        0.11        0.00      2.07 o 
  -1   9   0        5.38        6.55      2.78 o 
   0   9   0        8.79        6.37      1.66 o 
   1   9   0        7.16        9.78      2.38 o 
   2   9   0        7.08        3.42      2.42 o 
   3   9   0       20.15       18.39      3.26 o 
   4   9   0       24.84       31.93      3.66 o 
   5   9   0       72.65       77.56      5.44 o 
   6   9   0        8.06        9.11      2.82 o 
   7   9   0       23.17       23.04      4.03 o 
   0  10   0        9.64        1.78      2.20 o 
   1  10   0        8.96        9.67      2.40 o 
   2  10   0        3.15        5.02      2.35 o 
   3  10   0        4.39        6.44      2.88 o 
   4  10   0       16.89       19.25      3.50 o 
   5  10   0        6.15        9.37      2.84 o 
   6  10   0        8.27        9.36      2.42 o 
  -5 -10   1        0.14        2.29      2.67 o 
  -4 -10   1        0.54        2.59      2.59 o 
  -3 -10   1        0.06        2.49      2.49 o 
  -2 -10   1        1.49        1.31      2.93 o 
  -1 -10   1        7.54       10.57      3.65 o 
  -7  -9   1        9.06        9.91      2.55 o 
  -6  -9   1        6.72        6.94      3.29 o 
  -5  -9   1       50.80       51.88      5.00 o 
  -4  -9   1        0.72        2.61      2.61 o 
  -3  -9   1       29.37       34.15      4.21 o 
  -2  -9   1        7.28        6.91      2.53 o 
  -1  -9   1       32.96       40.90      4.52 o 
   0  -9   1        1.46        0.10      1.72 o 
   1  -9   1        0.00        0.00      2.59 o 
  -7  -8   1        5.27        2.17      2.51 o 
  -6  -8   1       16.06       18.35      3.27 o 
  -5  -8   1       43.41       45.54      4.53 o 
  -4  -8   1      121.40      117.53      6.84 o 
  -3  -8   1       51.86       47.30      4.71 o 
  -2  -8   1       57.28       49.19      4.47 o 
  -1  -8   1      110.82      117.27      6.22 o 
   0  -8   1       54.37       48.00      4.44 o 
   1  -8   1        7.61        0.58      3.21 o 
   2  -8   1        3.50        0.00      2.58 o 
   3  -8   1        9.64        8.83      2.73 o 
  -8  -7   1        0.84        0.69      2.83 o 
  -7  -7   1        0.01        2.30      2.30 o 
  -6  -7   1       13.27        9.82      2.53 o 
  -5  -7   1       12.94       18.11      2.83 o 
  -4  -7   1      100.35       98.42      5.52 o 
  -3  -7   1        0.48        1.73      2.11 o 
  -2  -7   1        7.23        8.01      2.43 o 
  -1  -7   1        7.18        4.66      2.50 o 
   0  -7   1        7.06        7.01      1.60 o 
   1  -7   1      104.65      104.50      5.83 o 
   2  -7   1       11.85        2.34      2.34 o 
   3  -7   1       11.36       14.35      3.21 o 
   4  -7   1        0.00        0.62      2.50 o 
  -8  -6   1       10.69        2.74      3.13 o 
  -7  -6   1        2.01        1.81      2.77 o 
  -6  -6   1       24.44       26.78      3.01 o 
  -5  -6   1       14.88       13.40      2.86 o 
  -4  -6   1       62.73       59.04      3.92 o 
  -3  -6   1       17.50       14.17      2.57 o 
  -2  -6   1       20.07       17.16      2.54 o 
  -1  -6   1        2.24        2.66      1.36 o 
   0  -6   1        0.43        0.95      0.94 o 
   1  -6   1        0.48        0.42      1.47 o 
   2  -6   1       36.56       40.60      4.03 o 
   3  -6   1       25.01       29.45      3.69 o 
   4  -6   1        1.22        3.66      1.72 o 
   5  -6   1        1.15        4.86      2.32 o 
  -8  -5   1        4.83        3.70      2.74 o 
  -7  -5   1       37.66       32.76      3.96 o 
  -6  -5   1       22.23       18.29      3.23 o 
  -5  -5   1       79.85       68.17      4.14 o 
  -4  -5   1      267.44      254.60      7.10 o 
  -3  -5   1      463.64      465.36      8.66 o 
  -2  -5   1      208.88      233.90      6.02 o 
  -1  -5   1       78.10       84.55      3.82 o 
   0  -5   1      249.76      255.80      4.71 o 
   1  -5   1       88.90       81.18      4.12 o 
   2  -5   1        5.69        6.30      1.99 o 
   3  -5   1        0.61        1.75      1.82 o 
   4  -5   1        0.42        0.25      2.06 o 
   5  -5   1        7.50        4.90      3.14 o 
   6  -5   1        0.04        4.02      1.88 o 
  -9  -4   1        1.14        0.33      2.79 o 
  -8  -4   1        0.73        2.88      2.88 o 
  -7  -4   1        0.16        2.17      2.26 o 
  -6  -4   1        8.03        9.30      2.65 o 
  -5  -4   1        0.01        3.93      1.35 o 
  -4  -4   1        5.94        8.03      1.48 o 
  -3  -4   1       52.57       41.61      2.58 o 
  -2  -4   1      762.36      839.54      9.98 o 
  -1  -4   1      343.49      389.47      6.81 o 
   0  -4   1      904.94      895.78    561.52 o 
   1  -4   1       75.38       44.72      1.13 o 
   2  -4   1      730.66      800.93     11.88 o 
   3  -4   1      100.59      120.56      5.20 o 
   4  -4   1       22.59       26.32      3.01 o 
   5  -4   1        6.04        8.19      2.76 o 
   6  -4   1        0.93        0.30      2.86 o 
  -9  -3   1        1.03        2.61      2.82 o 
  -8  -3   1        2.00        0.32      3.37 o 
  -7  -3   1       18.37       18.97      3.67 o 
  -6  -3   1       17.07       20.98      2.83 o 
  -5  -3   1       75.09       70.90      3.98 o 
  -4  -3   1        5.10        4.45      1.59 o 
  -3  -3   1      271.91      243.51      5.12 o 
  -2  -3   1       12.68       14.49      1.37 o 
  -1  -3   1      229.16      211.84      4.27 o 
   0  -3   1      588.46      487.52    310.27 o 
   1  -3   1        9.03        0.21      0.95 o 
   2  -3   1      305.29      354.26      6.97 o 
   3  -3   1       42.35       40.18      2.86 o 
   4  -3   1      209.39      230.92      7.57 o 
   5  -3   1        2.44        2.36      1.99 o 
   6  -3   1       12.94        9.29      3.50 o 
   7  -3   1        1.22        2.51      2.51 o 
  -8  -2   1      103.76       66.53      6.18 o 
  -7  -2   1       27.34       25.96      3.84 o 
  -6  -2   1      273.44      271.22      8.83 o 
  -5  -2   1        0.13        2.50      1.52 o 
  -4  -2   1     1261.69     1377.08     13.98 o 
  -3  -2   1        9.08        8.73      1.23 o 
  -2  -2   1     1179.66     1088.69      8.97 o 
  -1  -2   1     1089.23     1106.29      8.42 o 
   0  -2   1     1858.16     1690.77     87.97 o 
   1  -2   1      226.54      207.29      4.07 o 
   2  -2   1        8.85        7.61      1.16 o 
   3  -2   1      202.84      202.62      5.55 o 
   4  -2   1        0.36        2.01      1.42 o 
   5  -2   1        0.87        1.91      2.13 o 
   6  -2   1       16.61       14.86      3.36 o 
   7  -2   1        2.33        4.22      2.50 o 
  -8  -1   1       31.42       28.22      4.33 o 
  -7  -1   1        4.73        6.53      2.66 o 
  -6  -1   1      381.59      380.00     10.11 o 
  -5  -1   1        5.92        7.60      2.21 o 
  -4  -1   1     1352.20     1344.68     14.02 o 
  -3  -1   1      330.18      345.68      6.18 o 
  -2  -1   1     6894.34     6604.18    101.66 o 
  -1  -1   1        6.25        4.76      0.73 o 
   0  -1   1     3505.37     3597.65     38.43 o 
   1  -1   1       26.15       19.33      1.27 o 
   2  -1   1     1739.49     1824.78     12.12 o 
   3  -1   1       29.02       28.41      2.13 o 
   4  -1   1      193.75      210.80      5.91 o 
   5  -1   1        4.07        6.29      1.90 o 
   6  -1   1       65.05       79.30      5.10 o 
   7  -1   1        0.29        0.86      2.29 o 
   8  -1   1        7.13        7.69      3.42 o 
  -8   0   1        1.26        5.22      2.48 o 
  -7   0   1        7.83        8.86      3.36 o 
  -6   0   1       14.22       15.19      2.86 o 
  -5   0   1        0.92        0.56      1.76 o 
  -4   0   1       77.57       65.17      3.81 o 
  -3   0   1        0.19        0.09      1.25 o 
  -2   0   1      286.14      322.21      5.13 o 
  -1   0   1     1410.93     1515.98     35.92 o 
   0   0   1     1493.33     1565.09     18.25 o 
   1   0   1      992.37     1142.19      6.64 o 
   2   0   1        4.26        5.33      1.07 o 
   3   0   1      559.27      605.97      7.68 o 
   4   0   1       23.75       21.20      2.14 o 
   5   0   1       28.11       32.13      3.14 o 
   6   0   1        0.74        0.45      2.25 o 
   7   0   1        4.11        2.20      2.79 o 
   8   0   1        1.73        0.00      3.10 o 
  -8   1   1        2.47        3.98      2.83 o 
  -7   1   1        0.51        2.41      2.41 o 
  -6   1   1        1.53        2.92      2.48 o 
  -5   1   1       49.49       55.56      3.87 o 
  -4   1   1       17.23       23.16      2.52 o 
  -3   1   1       83.44       87.49      3.56 o 
  -2   1   1        0.36        1.29      1.29 o 
  -1   1   1     1733.71     1708.59      1.06 o 
   0   1   1     1003.32     1035.74     18.25 o 
   1   1   1      168.26      179.76      2.55 o 
   2   1   1      840.31      820.05      7.05 o 
   3   1   1       64.30       49.54      2.24 o 
   4   1   1      373.45      363.05      6.93 o 
   5   1   1        0.13        0.50      1.61 o 
   6   1   1       18.47       17.65      3.12 o 
   7   1   1        0.27        3.14      2.48 o 
   8   1   1        1.09        2.93      2.93 o 
  -7   2   1        8.69        9.92      3.01 o 
  -6   2   1        2.84        7.23      2.24 o 
  -5   2   1        0.36        2.15      1.66 o 
  -4   2   1       75.55       81.95      4.31 o 
  -3   2   1       27.87       33.09      2.43 o 
  -2   2   1      349.88      366.89      6.59 o 
  -1   2   1        1.91        2.50      0.95 o 
   0   2   1     3163.40     3203.32     44.20 o 
   1   2   1      597.19      652.02      5.97 o 
   2   2   1     1208.23     1208.56      8.80 o 
   3   2   1       16.40       12.25      1.23 o 
   4   2   1       30.41       26.02      2.08 o 
   5   2   1        0.01        2.46      1.34 o 
   6   2   1       33.88       35.41      3.60 o 
   7   2   1        3.71        4.59      2.56 o 
   8   2   1       11.30        6.03      3.09 o 
   9   2   1        0.38        1.34      2.74 o 
  -7   3   1        0.46        0.60      2.59 o 
  -6   3   1        8.68        4.90      2.83 o 
  -5   3   1       20.65       18.28      3.08 o 
  -4   3   1        0.93        6.95      1.89 o 
  -3   3   1       18.55       15.41      2.14 o 
  -2   3   1        9.25        9.80      1.68 o 
  -1   3   1       33.67       21.71      0.85 o 
   0   3   1      314.35      334.98     11.88 o 
   1   3   1      186.20      181.74      3.89 o 
   2   3   1       20.91       22.16      1.60 o 
   3   3   1      143.64      140.72      3.77 o 
   4   3   1        3.68        2.83      1.27 o 
   5   3   1       55.83       48.10      3.23 o 
   6   3   1        2.31        2.79      1.42 o 
   7   3   1        9.14        9.02      2.54 o 
   8   3   1        0.41        2.11      2.71 o 
   9   3   1        0.51        0.34      2.93 o 
  -6   4   1        0.99        0.56      2.47 o 
  -5   4   1        0.29        2.16      2.16 o 
  -4   4   1       30.02       27.00      3.48 o 
  -3   4   1       39.83       29.45      2.82 o 
  -2   4   1      113.26      111.64      4.42 o 
  -1   4   1        3.26        1.45      1.22 o 
   0   4   1     1177.76     1326.21      8.63 o 
   1   4   1       27.32       23.26      1.96 o 
   2   4   1      366.14      402.17      6.80 o 
   3   4   1       13.76       12.26      1.57 o 
   4   4   1       56.75       58.55      2.96 o 
   5   4   1        7.02        6.43      1.46 o 
   6   4   1        7.55        7.17      2.08 o 
   7   4   1        6.59        5.53      2.28 o 
   8   4   1        2.00        1.48      2.54 o 
   9   4   1        0.96        2.75      2.75 o 
  -6   5   1        0.04        3.47      2.13 o 
  -5   5   1        4.91        3.78      2.03 o 
  -4   5   1       27.69       33.88      3.62 o 
  -3   5   1       16.69       25.44      3.29 o 
  -2   5   1       17.31       14.69      2.38 o 
  -1   5   1       25.02        1.74      2.00 o 
   0   5   1       36.52       26.32     17.88 o 
   1   5   1      144.60      155.63      4.79 o 
   2   5   1       28.25       29.59      2.41 o 
   3   5   1        5.56        7.11      1.72 o 
   4   5   1        2.46        1.83      1.56 o 
   5   5   1        4.37        4.36      1.61 o 
   6   5   1        2.73        2.60      1.92 o 
   7   5   1        3.10        2.28      2.34 o 
   8   5   1        0.00        1.80      2.10 o 
   9   5   1        0.02        0.00      2.69 o 
  -5   6   1        4.53        3.08      2.55 o 
  -4   6   1        1.88        2.57      2.24 o 
  -3   6   1        0.88        2.63      1.87 o 
  -2   6   1       40.55       33.93      3.13 o 
  -1   6   1        0.01        0.17      1.36 o 
   0   6   1       49.54       50.17      2.29 o 
   1   6   1       60.27       55.42      3.40 o 
   2   6   1       47.22       54.71      3.29 o 
   3   6   1       15.98       17.81      2.35 o 
   4   6   1        0.15        1.45      1.51 o 
   5   6   1        0.09        1.01      1.78 o 
   6   6   1        0.04        1.67      1.67 o 
   7   6   1        0.07        2.12      2.12 o 
   8   6   1        0.11        0.30      2.20 o 
   9   6   1        0.00        1.98      2.30 o 
  -4   7   1        0.38        2.91      2.02 o 
  -3   7   1       86.70       80.57      5.19 o 
  -2   7   1       15.85       13.86      3.05 o 
  -1   7   1      208.71      198.75      7.18 o 
   0   7   1        0.20        0.79      1.06 o 
   1   7   1      350.42      376.84      9.13 o 
   2   7   1       17.02       15.34      2.31 o 
   3   7   1       75.63       78.02      4.40 o 
   4   7   1       69.11       65.05      4.55 o 
   5   7   1        7.43        4.36      2.46 o 
   6   7   1       38.50       39.40      4.08 o 
   7   7   1        2.70        3.64      2.19 o 
   8   7   1        9.03        7.97      2.66 o 
  -3   8   1        0.17        1.50      2.11 o 
  -2   8   1        0.24        0.24      1.65 o 
  -1   8   1        6.64        2.32      2.17 o 
   0   8   1       17.45        6.24      7.85 o 
   1   8   1       20.24       21.54      2.88 o 
   2   8   1       23.70       21.09      3.14 o 
   3   8   1       39.99       40.94      3.98 o 
   4   8   1       29.97       32.79      3.40 o 
   5   8   1        9.73       10.39      3.10 o 
   6   8   1       13.15       15.21      3.28 o 
   7   8   1        1.46        2.40      2.77 o 
   8   8   1        0.88        1.73      2.22 o 
  -1   9   1        2.70        2.26      2.26 o 
   0   9   1       25.58       26.39      2.35 o 
   1   9   1       10.10       11.64      2.30 o 
   2   9   1       71.16       62.22      4.91 o 
   3   9   1        9.43        8.20      3.01 o 
   4   9   1       51.77       47.58      4.46 o 
   5   9   1        2.25        0.56      2.46 o 
   6   9   1       26.30       26.84      3.79 o 
   7   9   1        0.03        1.56      2.52 o 
   0  10   1       14.41        9.30      9.14 o 
   1  10   1        8.36        7.27      2.90 o 
   2  10   1        7.90        6.83      2.69 o 
   3  10   1        4.77        3.22      2.44 o 
   4  10   1        3.81        4.97      2.63 o 
   5  10   1        1.17        0.56      2.84 o 
   6  10   1       12.85       10.75      3.18 o 
  -4 -10   2        4.53        3.86      2.74 o 
  -3 -10   2       12.19       20.76      3.60 o 
  -2 -10   2        2.37        0.65      2.68 o 
  -1 -10   2       12.34       17.45      3.58 o 
  -6  -9   2        4.04        4.94      2.92 o 
  -5  -9   2        4.03        2.64      2.84 o 
  -4  -9   2        4.60        0.30      2.89 o 
  -3  -9   2        8.95        3.56      2.51 o 
  -2  -9   2       23.01       28.79      3.89 o 
  -1  -9   2       11.10       13.16      3.19 o 
   0  -9   2       18.75       18.16      2.54 o 
   1  -9   2       20.28        1.61      2.46 o 
  -7  -8   2        2.08        1.10      2.51 o 
  -6  -8   2        4.79        4.84      2.47 o 
  -5  -8   2       49.84       46.12      4.41 o 
  -4  -8   2        8.43        6.96      2.86 o 
  -3  -8   2      108.60      102.81      6.08 o 
  -2  -8   2       33.89       31.45      4.09 o 
  -1  -8   2       82.86       74.08      5.11 o 
   0  -8   2       11.83        7.82      2.37 o 
   1  -8   2       12.83        9.67      2.53 o 
   2  -8   2        6.72        8.30      3.15 o 
   3  -8   2        3.87        2.20      2.20 o 
  -8  -7   2        0.36        2.78      2.91 o 
  -7  -7   2        0.30        2.37      2.37 o 
  -6  -7   2        0.46        2.48      2.00 o 
  -5  -7   2       23.62       20.17      3.08 o 
  -4  -7   2       18.88       16.14      2.97 o 
  -3  -7   2        4.45        3.67      2.24 o 
  -2  -7   2       13.92       19.03      3.17 o 
  -1  -7   2        3.21        0.00      2.49 o 
   0  -7   2       12.50       12.26      1.79 o 
   1  -7   2       10.51       11.14      2.50 o 
   2  -7   2        0.92        2.17      1.93 o 
   3  -7   2        2.18        2.63      2.10 o 
   4  -7   2        0.35        2.29      2.29 o 
  -8  -6   2        0.00        3.20      2.18 o 
  -7  -6   2       21.28       16.24      3.85 o 
  -6  -6   2        0.50        1.73      1.81 o 
  -5  -6   2       51.36       54.90      4.03 o 
  -4  -6   2       17.19       13.79      2.41 o 
  -3  -6   2       37.88       41.36      3.58 o 
  -2  -6   2       12.03        9.64      1.98 o 
  -1  -6   2      111.87      101.11      4.92 o 
   0  -6   2        1.06        0.86      3.06 o 
   1  -6   2       77.91       75.38      4.52 o 
   2  -6   2        3.79        3.73      2.46 o 
   3  -6   2       23.01       25.65      3.15 o 
   4  -6   2        1.96        0.56      2.88 o 
   5  -6   2        7.40        5.81      3.19 o 
  -8  -5   2       15.95        9.23      3.46 o 
  -7  -5   2       14.65       10.19      3.59 o 
  -6  -5   2       86.32       89.59      5.73 o 
  -5  -5   2        9.84       12.83      2.09 o 
  -4  -5   2      388.86      372.98      8.53 o 
  -3  -5   2        0.11        1.98      1.98 o 
  -2  -5   2      233.80      244.19      6.32 o 
  -1  -5   2       47.96       53.70      3.10 o 
   0  -5   2        0.08        0.54      0.86 o 
   1  -5   2       10.82       10.53      1.96 o 
   2  -5   2       35.60       32.82      3.31 o 
   3  -5   2        0.00        0.67      2.18 o 
   4  -5   2       15.52       20.85      2.98 o 
   5  -5   2        0.01        0.29      2.25 o 
   6  -5   2        0.36        0.94      2.48 o 
  -8  -4   2        2.88        2.18      2.54 o 
  -7  -4   2        5.56        8.96      3.23 o 
  -6  -4   2        2.13        0.23      2.09 o 
  -5  -4   2       80.55       99.29      5.02 o 
  -4  -4   2        1.75        7.41      1.65 o 
  -3  -4   2      219.07      219.33      5.58 o 
  -2  -4   2      174.48      200.08      5.03 o 
  -1  -4   2      214.30      217.12      5.22 o 
   0  -4   2      254.32      216.36    146.91 o 
   1  -4   2       78.92       86.38      3.79 o 
   2  -4   2       16.74       18.28      2.33 o 
   3  -4   2       15.57       13.79      2.41 o 
   4  -4   2        0.00        2.89      2.19 o 
   5  -4   2        3.71        4.50      2.49 o 
   6  -4   2        4.15        3.31      2.54 o 
  -8  -3   2       19.09       17.79      3.61 o 
  -7  -3   2        0.56        6.03      2.30 o 
  -6  -3   2        9.58       10.15      2.85 o 
  -5  -3   2        3.20        4.41      1.92 o 
  -4  -3   2       43.98       41.78      3.14 o 
  -3  -3   2       74.85       74.96      3.08 o 
  -2  -3   2      235.94      225.52      4.94 o 
  -1  -3   2      213.18      210.32      4.54 o 
   0  -3   2      608.68      642.80     10.63 o 
   1  -3   2       27.62       24.81      1.88 o 
   2  -3   2      158.99      138.39      4.44 o 
   3  -3   2        5.43        7.94      1.78 o 
   4  -3   2        0.56        0.58      1.90 o 
   5  -3   2        0.08        0.93      1.96 o 
   6  -3   2        1.40        0.28      2.30 o 
   7  -3   2        1.30        4.09      2.47 o 
  -8  -2   2       34.44       24.43      4.61 o 
  -7  -2   2        3.56        3.88      3.13 o 
  -6  -2   2      108.65      116.96      6.02 o 
  -5  -2   2       41.91       40.97      3.46 o 
  -4  -2   2      261.43      272.89      6.62 o 
  -3  -2   2      483.53      481.61      7.66 o 
  -2  -2   2       90.91       97.11      2.98 o 
  -1  -2   2      380.75      386.67      5.25 o 
   0  -2   2        0.02        0.36      0.58 o 
   1  -2   2       67.91       68.93      2.48 o 
   2  -2   2        7.80        5.60      1.22 o 
   3  -2   2        2.12        5.05      1.57 o 
   4  -2   2        0.41        0.33      1.57 o 
   5  -2   2        0.05        2.91      1.73 o 
   6  -2   2        5.03        3.89      2.95 o 
   7  -2   2        2.75        3.35      2.94 o 
  -8  -1   2        0.89        2.19      2.98 o 
  -7  -1   2       25.98       26.93      4.16 o 
  -6  -1   2        0.73        1.64      2.69 o 
  -5  -1   2       95.50      100.29      4.89 o 
  -4  -1   2        0.66        1.72      1.56 o 
  -3  -1   2       84.50       81.74      3.34 o 
  -2  -1   2      156.26      163.68      3.83 o 
  -1  -1   2      894.41      835.39      6.97 o 
   0  -1   2      614.32      677.60     18.61 o 
   1  -1   2     2202.26     2014.98     47.36 o 
   2  -1   2      301.24      299.27      4.97 o 
   3  -1   2      125.31      117.91      3.83 o 
   4  -1   2       12.16        5.68      2.06 o 
   5  -1   2       14.86        8.51      2.28 o 
   6  -1   2        1.63        3.77      2.15 o 
   7  -1   2        0.95        0.00      2.32 o 
   8  -1   2        1.10        1.96      2.73 o 
  -8   0   2        0.03        1.56      2.88 o 
  -7   0   2        2.02        4.00      2.74 o 
  -6   0   2        0.73        3.90      2.69 o 
  -5   0   2        1.72        0.20      2.11 o 
  -4   0   2       10.71        8.70      2.05 o 
  -3   0   2        2.79        2.15      1.47 o 
  -2   0   2       18.31       13.14      1.45 o 
  -1   0   2      531.14      540.34      5.65 o 
   0   0   2       75.82       85.57      1.60 o 
   1   0   2      160.21      157.72      2.86 o 
   2   0   2        1.22        0.81      0.81 o 
   3   0   2       95.88       92.34      3.05 o 
   4   0   2       17.71       20.65      1.97 o 
   5   0   2       12.53       11.56      2.23 o 
   6   0   2        1.45        3.26      2.11 o 
   7   0   2       13.64       11.88      3.41 o 
   8   0   2        2.71        2.52      3.12 o 
  -8   1   2        0.64        0.30      2.76 o 
  -7   1   2        2.04        1.15      2.54 o 
  -6   1   2        8.10        4.32      3.02 o 
  -5   1   2        5.31       11.05      2.50 o 
  -4   1   2       18.61       22.97      2.48 o 
  -3   1   2        5.64        5.56      1.48 o 
  -2   1   2       26.13       26.39      1.91 o 
  -1   1   2       16.64       16.84      1.29 o 
   0   1   2       14.93       15.85      1.37 o 
   1   1   2       81.50       78.00      1.99 o 
   2   1   2      232.90      231.78      3.96 o 
   3   1   2       18.68       18.43      1.52 o 
   4   1   2       53.81       43.18      2.44 o 
   5   1   2        4.00        2.26      1.62 o 
   6   1   2       22.60       27.10      3.14 o 
   7   1   2        0.58        3.58      2.02 o 
   8   1   2       12.60       14.67      3.27 o 
   9   1   2        0.70        2.55      2.55 o 
  -7   2   2        4.40        3.56      2.90 o 
  -6   2   2        0.96        5.32      2.65 o 
  -5   2   2        3.83        0.00      2.86 o 
  -4   2   2        9.92        7.80      2.13 o 
  -3   2   2       23.59       22.92      2.48 o 
  -2   2   2        3.92        1.99      1.29 o 
  -1   2   2      198.84      212.52      4.71 o 
   0   2   2       12.70        7.94      6.38 o 
   1   2   2       32.27       28.20      1.49 o 
   2   2   2        0.11        1.22      0.70 o 
   3   2   2        0.75        1.50      1.84 o 
   4   2   2      230.09      196.74      5.00 o 
   5   2   2       34.29       40.40      2.70 o 
   6   2   2       18.72       15.93      2.70 o 
   7   2   2        2.19        2.94      1.99 o 
   8   2   2        4.76        6.21      2.35 o 
   9   2   2        2.72        2.67      2.85 o 
  -7   3   2        1.55        3.60      2.42 o 
  -6   3   2        4.32        1.67      2.46 o 
  -5   3   2        9.28        8.45      2.44 o 
  -4   3   2        6.86        8.43      2.21 o 
  -3   3   2       23.87       24.77      2.43 o 
  -2   3   2       14.42       16.66      2.07 o 
  -1   3   2      138.51      138.60      4.00 o 
   0   3   2       71.71       61.42      1.78 o 
   1   3   2      890.31      963.67      8.74 o 
   2   3   2      108.15       89.02      2.71 o 
   3   3   2      174.91      165.07      4.12 o 
   4   3   2        0.29        0.61      0.80 o 
   5   3   2       57.49       57.02      3.29 o 
   6   3   2        2.50        3.67      1.45 o 
   7   3   2        1.23        3.06      1.85 o 
   8   3   2        0.38        0.58      2.61 o 
   9   3   2        0.43        5.91      1.98 o 
  -6   4   2        6.46        9.47      2.58 o 
  -5   4   2        0.28        2.36      2.36 o 
  -4   4   2        4.37        4.67      2.35 o 
  -3   4   2        3.67        3.14      1.99 o 
  -2   4   2       14.63       15.44      2.13 o 
  -1   4   2       70.43       63.74      3.13 o 
   0   4   2        1.57        1.36      0.67 o 
   1   4   2      147.65      153.03      4.23 o 
   2   4   2        0.14        0.95      0.95 o 
   3   4   2      180.72      169.96      4.38 o 
   4   4   2       40.05       50.05      2.88 o 
   5   4   2       15.64       17.65      2.19 o 
   6   4   2        1.55        0.75      1.56 o 
   7   4   2        5.28        4.40      2.21 o 
   8   4   2        1.15        1.70      2.07 o 
   9   4   2        2.36       10.05      2.76 o 
  -5   5   2        3.14        0.81      2.46 o 
  -4   5   2       11.36       16.05      2.80 o 
  -3   5   2        3.91        7.70      2.16 o 
  -2   5   2       53.32       43.09      3.39 o 
  -1   5   2       17.01       20.31      2.20 o 
   0   5   2       43.78       40.74      4.42 o 
   1   5   2        5.14        2.94      1.44 o 
   2   5   2      297.25      314.08      6.63 o 
   3   5   2       27.00       23.97      2.28 o 
   4   5   2       98.32       77.13      3.61 o 
   5   5   2      109.49      102.11      4.76 o 
   6   5   2       40.05       41.92      3.70 o 
   7   5   2        6.81        3.06      2.17 o 
   8   5   2        3.76        1.40      2.14 o 
   9   5   2        0.30        4.47      2.24 o 
  -5   6   2       11.68       12.57      3.26 o 
  -4   6   2        4.27        1.04      2.74 o 
  -3   6   2       31.91       29.56      3.42 o 
  -2   6   2       33.71       31.60      3.08 o 
  -1   6   2        5.05        0.55      1.34 o 
   0   6   2       96.69       66.91     48.41 o 
   1   6   2       22.98       17.60      2.46 o 
   2   6   2      260.40      251.42      6.97 o 
   3   6   2       57.42       51.95      3.34 o 
   4   6   2        8.13        3.19      2.03 o 
   5   6   2      149.73      140.16      5.54 o 
   6   6   2        0.02        0.67      1.93 o 
   7   6   2       34.39       33.20      3.70 o 
   8   6   2        5.04        3.92      2.42 o 
   9   6   2        8.95        5.62      3.06 o 
  -4   7   2        5.17        6.34      1.96 o 
  -3   7   2        8.13        9.08      2.57 o 
  -2   7   2       16.48       12.67      2.64 o 
  -1   7   2       64.51       70.37      4.41 o 
   0   7   2       91.02       78.87      3.17 o 
   1   7   2        7.38        5.07      2.17 o 
   2   7   2      106.30      104.51      5.09 o 
   3   7   2        0.07        2.69      1.84 o 
   4   7   2      142.82      144.19      6.35 o 
   5   7   2        5.29        7.47      2.08 o 
   6   7   2        9.45       11.33      2.20 o 
   7   7   2        1.06        5.50      2.19 o 
   8   7   2        0.62        5.69      2.33 o 
  -3   8   2        0.99        1.23      2.10 o 
  -2   8   2       11.16        6.05      2.59 o 
  -1   8   2        5.86        1.82      1.82 o 
   0   8   2       26.98       12.01      9.85 o 
   1   8   2        0.52        1.08      1.85 o 
   2   8   2      175.49      169.65      7.07 o 
   3   8   2        6.64        7.80      2.81 o 
   4   8   2      274.19      304.80      9.22 o 
   5   8   2        0.02        1.99      2.34 o 
   6   8   2      273.56      292.97      9.83 o 
   7   8   2        0.11        0.27      2.25 o 
   8   8   2       71.65       67.03      5.85 o 
  -1   9   2        1.45        1.25      1.86 o 
   0   9   2        0.67        1.55      1.27 o 
   1   9   2        0.14        0.73      2.11 o 
   2   9   2        0.94        0.50      2.19 o 
   3   9   2        8.30        4.75      2.40 o 
   4   9   2        0.02        0.78      2.17 o 
   5   9   2        0.34        0.56      2.09 o 
   6   9   2        0.65        0.00      2.55 o 
   7   9   2        4.57        2.97      2.78 o 
   0  10   2       16.60       15.68      2.20 o 
   1  10   2       23.06       21.93      3.13 o 
   2  10   2        0.23        0.25      1.83 o 
   3  10   2       46.65       46.26      4.32 o 
   4  10   2        1.96        3.08      2.35 o 
   5  10   2       12.76       15.68      3.12 o 
   6  10   2        2.05        3.92      2.68 o 
  -3 -10   3       18.74       18.93      3.41 o 
  -2 -10   3        0.20        0.32      2.78 o 
  -6  -9   3        4.98        4.33      2.87 o 
  -5  -9   3        1.16        1.44      2.13 o 
  -4  -9   3        2.83        0.00      2.70 o 
  -3  -9   3        0.00        1.19      2.14 o 
  -2  -9   3        1.74        7.20      2.21 o 
  -1  -9   3        7.85        3.40      3.36 o 
   0  -9   3        1.47        0.52      1.79 o 
   1  -9   3        3.68        5.77      2.23 o 
  -7  -8   3        1.59        1.46      2.63 o 
  -6  -8   3        4.51        0.27      2.89 o 
  -5  -8   3       14.13        8.00      2.77 o 
  -4  -8   3        0.80        3.14      2.13 o 
  -3  -8   3       21.45       26.75      3.27 o 
  -2  -8   3        4.50        8.40      2.45 o 
  -1  -8   3        0.29        2.26      2.26 o 
   0  -8   3        0.11        1.44      2.38 o 
   1  -8   3        0.15        3.54      2.28 o 
   2  -8   3        0.04        1.85      2.25 o 
  -7  -7   3        2.52        3.02      2.73 o 
  -6  -7   3        3.98        7.39      2.46 o 
  -5  -7   3        3.03        2.67      2.13 o 
  -4  -7   3       38.27       43.80      4.00 o 
  -3  -7   3        6.24        7.09      1.98 o 
  -2  -7   3       45.55       44.26      4.22 o 
  -1  -7   3       28.09       31.62      3.53 o 
   0  -7   3      114.37      125.46      4.45 o 
   1  -7   3        2.06        3.83      2.23 o 
   2  -7   3       35.17       44.33      4.50 o 
   3  -7   3       18.03       17.45      3.54 o 
   4  -7   3       21.54       27.65      3.76 o 
  -8  -6   3        6.71        9.34      3.45 o 
  -7  -6   3        2.55        1.58      3.29 o 
  -6  -6   3        7.50        7.60      2.92 o 
  -5  -6   3       15.33       14.61      2.72 o 
  -4  -6   3        0.60        3.42      1.90 o 
  -3  -6   3       90.26      100.41      4.97 o 
  -2  -6   3       36.88       27.95      2.63 o 
  -1  -6   3       45.88       47.52      3.67 o 
   0  -6   3        0.65        3.60      0.99 o 
   1  -6   3       21.19       23.02      2.86 o 
   2  -6   3       15.99       11.34      2.65 o 
   3  -6   3        7.43        9.15      2.62 o 
   4  -6   3        0.01        2.77      2.77 o 
   5  -6   3        1.58        3.06      2.08 o 
  -8  -5   3        0.65        0.33      3.03 o 
  -7  -5   3        0.81        1.80      2.54 o 
  -6  -5   3       27.93       29.74      3.67 o 
  -5  -5   3        2.23        2.13      1.99 o 
  -4  -5   3       85.51       74.30      4.17 o 
  -3  -5   3       11.43       10.90      2.11 o 
  -2  -5   3       58.29       50.18      3.39 o 
  -1  -5   3       46.86       55.92      3.29 o 
   0  -5   3      114.96      107.85      4.33 o 
   1  -5   3       16.09       19.74      2.63 o 
   2  -5   3       31.31       36.09      3.41 o 
   3  -5   3       21.86       19.72      2.97 o 
   4  -5   3       41.98       50.55      4.28 o 
   5  -5   3        5.07        3.78      2.88 o 
   6  -5   3        0.43        1.56      2.52 o 
  -8  -4   3        4.52        4.08      3.01 o 
  -7  -4   3        0.70        2.71      2.71 o 
  -6  -4   3       21.28       22.90      3.33 o 
  -5  -4   3        9.45        8.76      2.09 o 
  -4  -4   3        4.99        3.12      2.10 o 
  -3  -4   3        0.36        0.27      1.11 o 
  -2  -4   3       22.15       15.22      1.83 o 
  -1  -4   3        3.36        3.52      1.57 o 
   0  -4   3      332.95      222.36    162.20 o 
   1  -4   3      163.53      178.91      5.47 o 
   2  -4   3       20.51       21.65      2.29 o 
   3  -4   3       31.96       34.26      3.28 o 
   4  -4   3       42.53       41.99      4.13 o 
   5  -4   3       42.65       40.10      4.46 o 
   6  -4   3        0.03        2.72      2.93 o 
  -8  -3   3        0.44        1.91      2.58 o 
  -7  -3   3        1.68        1.97      2.18 o 
  -6  -3   3        2.01        0.70      2.23 o 
  -5  -3   3       11.57        9.03      2.33 o 
  -4  -3   3        0.18        1.85      1.85 o 
  -3  -3   3      186.57      160.67      4.98 o 
  -2  -3   3       10.15        8.46      1.43 o 
  -1  -3   3      126.11      125.37      3.72 o 
   0  -3   3      144.58      130.30      4.02 o 
   1  -3   3      646.04      610.91      8.61 o 
   2  -3   3       11.45       12.22      1.65 o 
   3  -3   3       35.77       33.40      2.63 o 
   4  -3   3       23.51       29.80      2.87 o 
   5  -3   3       10.32       10.63      2.73 o 
   6  -3   3       15.36       16.09      3.74 o 
   7  -3   3        6.32        4.13      2.81 o 
  -8  -2   3        0.18        2.84      2.84 o 
  -7  -2   3        2.63        1.41      3.15 o 
  -6  -2   3        2.16        0.96      2.60 o 
  -5  -2   3        0.25        1.35      1.83 o 
  -4  -2   3        1.16        1.71      1.62 o 
  -3  -2   3       78.91       76.84      3.52 o 
  -2  -2   3      139.66      142.71      3.93 o 
  -1  -2   3      377.54      423.13      6.03 o 
   0  -2   3        1.10        0.74      0.95 o 
   1  -2   3     1528.69     1537.48     11.80 o 
   2  -2   3       73.00       71.85      2.97 o 
   3  -2   3       41.22       34.87      2.43 o 
   4  -2   3        3.31        5.00      1.31 o 
   5  -2   3       16.17       13.28      2.82 o 
   6  -2   3        3.00        6.18      2.35 o 
   7  -2   3        1.80        2.12      2.78 o 
  -8  -1   3        0.64        2.87      3.20 o 
  -7  -1   3        2.07        3.19      2.64 o 
  -6  -1   3       16.61       21.32      3.31 o 
  -5  -1   3       14.63       18.33      2.93 o 
  -4  -1   3       31.63       40.03      2.96 o 
  -3  -1   3       39.27       28.80      2.36 o 
  -2  -1   3      251.53      280.54      5.30 o 
  -1  -1   3       12.44       14.88      1.25 o 
   0  -1   3      243.67      229.20      2.78 o 
   1  -1   3      177.55      151.92      3.49 o 
   2  -1   3        1.20        0.83      0.91 o 
   3  -1   3       31.60       34.52      2.13 o 
   4  -1   3       56.79       63.37      3.44 o 
   5  -1   3        9.02        5.46      2.14 o 
   6  -1   3        0.15        2.34      1.94 o 
   7  -1   3        1.23        1.72      2.50 o 
   8  -1   3        1.44        3.55      2.47 o 
  -8   0   3        0.50        0.32      2.57 o 
  -7   0   3        0.17        0.60      2.44 o 
  -6   0   3        3.84        6.59      2.52 o 
  -5   0   3       20.37       23.58      3.22 o 
  -4   0   3        5.94        7.12      1.85 o 
  -3   0   3        0.06        0.73      1.34 o 
  -2   0   3       10.93       10.47      1.31 o 
  -1   0   3      103.02      113.35      3.00 o 
   0   0   3       41.72       41.94      1.19 o 
   1   0   3      297.09      286.29      4.26 o 
   2   0   3      972.39      964.88      8.85 o 
   3   0   3       77.41       73.78      2.89 o 
   4   0   3       96.63      100.60      3.83 o 
   5   0   3       70.27       69.74      4.03 o 
   6   0   3       68.52       78.03      4.61 o 
   7   0   3        1.57        0.78      2.63 o 
   8   0   3        2.52        6.90      2.74 o 
  -7   1   3        0.09        0.89      2.80 o 
  -6   1   3        1.63        1.33      2.70 o 
  -5   1   3        3.47        2.62      2.27 o 
  -4   1   3        4.83        5.79      1.70 o 
  -3   1   3       49.81       55.70      3.25 o 
  -2   1   3      633.71      660.05      8.55 o 
  -1   1   3        4.46        4.62      0.98 o 
   0   1   3     1230.09     1222.91      9.60 o 
   1   1   3      746.26      758.99      6.80 o 
   2   1   3     2487.80     2682.96     14.45 o 
   3   1   3       11.71       12.92      1.51 o 
   4   1   3       23.13       20.15      2.04 o 
   5   1   3       14.99       13.39      1.87 o 
   6   1   3        4.81        4.87      1.93 o 
   7   1   3       39.31       36.88      3.99 o 
   8   1   3        2.52        3.02      2.61 o 
   9   1   3        2.94        1.66      2.82 o 
  -7   2   3        3.79        5.77      2.38 o 
  -6   2   3        0.33        0.56      2.30 o 
  -5   2   3       44.86       39.10      4.10 o 
  -4   2   3        0.99        5.95      2.00 o 
  -3   2   3       45.33       45.77      3.05 o 
  -2   2   3      207.00      208.90      5.42 o 
  -1   2   3      435.79      418.48      6.40 o 
   0   2   3      107.35      103.64      1.97 o 
   1   2   3       82.79       69.53      0.77 o 
   2   2   3      247.34      232.35      4.29 o 
   3   2   3       99.08       87.80      3.11 o 
   4   2   3       86.26       88.44      3.52 o 
   5   2   3        0.05        0.59      1.33 o 
   6   2   3        6.25        4.24      2.02 o 
   7   2   3        0.97        0.70      1.70 o 
   8   2   3       16.78       10.98      3.50 o 
   9   2   3        3.16        4.93      3.39 o 
  -6   3   3        2.08        5.16      2.54 o 
  -5   3   3       13.32       12.84      2.87 o 
  -4   3   3        0.09        0.65      1.97 o 
  -3   3   3        8.63        5.35      2.30 o 
  -2   3   3      229.13      207.05      5.80 o 
  -1   3   3       15.23       18.42      1.74 o 
   0   3   3      278.67      262.52      3.55 o 
   1   3   3      522.74      528.67      6.71 o 
   2   3   3      644.82      652.79      7.42 o 
   3   3   3      112.32      116.13      3.61 o 
   4   3   3        4.29        5.60      1.30 o 
   5   3   3        1.05        0.28      1.32 o 
   6   3   3        1.43        2.20      1.40 o 
   7   3   3        4.07        2.97      2.48 o 
   8   3   3        6.79        6.69      2.98 o 
   9   3   3        0.02        1.93      2.48 o 
  -6   4   3        1.83        5.27      2.88 o 
  -5   4   3        6.42        5.63      2.89 o 
  -4   4   3       18.41       20.66      3.05 o 
  -3   4   3       85.87       84.51      4.83 o 
  -2   4   3        1.43        2.09      1.31 o 
  -1   4   3        1.55        0.54      1.46 o 
   0   4   3      213.61      215.40      3.70 o 
   1   4   3       64.94       77.00      3.05 o 
   2   4   3       92.06      105.14      3.54 o 
   3   4   3       13.29        8.16      1.48 o 
   4   4   3      336.38      350.36      7.32 o 
   5   4   3       95.40       98.77      4.46 o 
   6   4   3       60.74       54.42      4.02 o 
   7   4   3       12.75       12.09      2.40 o 
   8   4   3       19.27       22.87      3.00 o 
   9   4   3        5.75        4.39      3.11 o 
  -5   5   3        0.88        0.84      2.20 o 
  -4   5   3       27.08       30.62      3.34 o 
  -3   5   3        3.52        3.90      2.49 o 
  -2   5   3        2.88        2.87      1.74 o 
  -1   5   3      359.46      336.42      1.35 o 
   0   5   3       34.95       16.95     12.96 o 
   1   5   3      400.05      421.87      7.81 o 
   2   5   3      106.04      103.98      3.88 o 
   3   5   3      495.76      489.71      8.38 o 
   4   5   3        0.33        1.44      1.44 o 
   5   5   3       17.17       14.27      2.28 o 
   6   5   3       15.62       18.11      2.36 o 
   7   5   3       13.31       14.68      2.90 o 
   8   5   3        5.48        3.81      2.44 o 
   9   5   3        0.99        4.00      2.40 o 
  -5   6   3       11.44       10.99      3.21 o 
  -4   6   3       24.93       23.02      3.34 o 
  -3   6   3       24.63       24.87      3.00 o 
  -2   6   3      234.71      238.72      7.53 o 
  -1   6   3      208.58      199.84      6.77 o 
   0   6   3      223.51      210.73      4.66 o 
   1   6   3       12.56       15.28      2.06 o 
   2   6   3      285.02      294.13      7.27 o 
   3   6   3        2.26        4.41      1.20 o 
   4   6   3        0.40        1.31      1.48 o 
   5   6   3      120.25      135.49      5.41 o 
   6   6   3        0.01        2.04      2.19 o 
   7   6   3       24.98       28.62      3.62 o 
   8   6   3        2.31        0.84      2.58 o 
   9   6   3        4.73        3.36      2.35 o 
  -4   7   3       26.95       22.15      3.62 o 
  -3   7   3        9.40        7.79      2.55 o 
  -2   7   3       53.64       50.86      4.30 o 
  -1   7   3        4.78        0.21      1.75 o 
   0   7   3      392.23      272.03    201.49 o 
   1   7   3      128.85      122.22      5.60 o 
   2   7   3      372.73      340.10      1.99 o 
   3   7   3       37.16       33.06      3.31 o 
   4   7   3      347.95      364.66      9.30 o 
   5   7   3       48.00       55.07      4.12 o 
   6   7   3       55.94       55.62      4.57 o 
   7   7   3        4.85        6.41      2.14 o 
   8   7   3       19.41       22.01      3.59 o 
  -3   8   3        3.16        2.48      2.10 o 
  -2   8   3       15.99       20.38      2.80 o 
  -1   8   3        1.60        3.55      1.23 o 
   0   8   3       21.84       24.07      2.19 o 
   1   8   3        6.63        2.68      2.26 o 
   2   8   3      180.39      179.65      7.14 o 
   3   8   3        4.37        2.95      2.35 o 
   4   8   3      135.30      145.30      6.87 o 
   5   8   3       99.15      104.43      5.90 o 
   6   8   3      107.52      106.47      6.28 o 
   7   8   3       52.86       54.58      4.85 o 
   8   8   3       24.66       18.86      4.21 o 
  -1   9   3        1.84        1.00      1.84 o 
   0   9   3       10.55        5.91      7.43 o 
   1   9   3        0.98        1.25      2.03 o 
   2   9   3        0.24        1.50      1.94 o 
   3   9   3        0.05        1.03      2.29 o 
   4   9   3        0.53        1.84      2.33 o 
   5   9   3        1.61        1.64      2.52 o 
   6   9   3        4.61        8.24      2.59 o 
   7   9   3        8.00        7.55      2.77 o 
   1  10   3        5.97        8.50      2.28 o 
   2  10   3       24.39       26.77      3.53 o 
   3  10   3        3.18        8.01      2.33 o 
   4  10   3       17.36       12.27      3.45 o 
   5  10   3        1.17        0.00      2.39 o 
   6  10   3       13.42       19.47      3.55 o 
  -5  -9   4        0.76        2.64      2.82 o 
  -4  -9   4       25.99       23.89      3.79 o 
  -3  -9   4        0.49        3.56      2.30 o 
  -2  -9   4        8.39        7.57      3.26 o 
  -1  -9   4        2.15        2.15      2.86 o 
   0  -9   4        0.90        0.64      1.90 o 
  -6  -8   4        4.79        0.59      2.68 o 
  -5  -8   4        8.41       11.66      2.90 o 
  -4  -8   4        5.26        8.64      2.59 o 
  -3  -8   4       38.08       37.42      4.32 o 
  -2  -8   4       58.45       65.45      5.09 o 
  -1  -8   4        8.23        6.63      2.71 o 
   0  -8   4       24.75       27.24      2.51 o 
   1  -8   4       13.43       13.76      2.82 o 
   2  -8   4       23.71       20.50      3.87 o 
  -7  -7   4        2.96        3.76      2.54 o 
  -6  -7   4        0.73        0.57      2.46 o 
  -5  -7   4       13.95       13.48      3.29 o 
  -4  -7   4        0.09        2.25      2.25 o 
  -3  -7   4       85.85       93.89      5.41 o 
  -2  -7   4       12.48       18.52      2.49 o 
  -1  -7   4       28.86       30.90      3.51 o 
   0  -7   4        7.34        6.64      1.81 o 
   1  -7   4       23.44       21.28      3.43 o 
   2  -7   4        0.02        2.50      2.50 o 
   3  -7   4        2.03        5.97      2.55 o 
  -7  -6   4        2.43        4.18      3.07 o 
  -6  -6   4       22.09       10.06      4.15 o 
  -5  -6   4       10.14        8.46      2.75 o 
  -4  -6   4       30.31       34.30      3.55 o 
  -3  -6   4       60.75       59.26      4.60 o 
  -2  -6   4       62.86       71.19      4.22 o 
  -1  -6   4       14.41        7.08      2.52 o 
   0  -6   4        3.87        4.40      1.44 o 
   1  -6   4       32.97       34.22      3.29 o 
   2  -6   4        1.79        0.95      1.95 o 
   3  -6   4       81.42       84.84      5.86 o 
   4  -6   4        5.11        9.16      2.93 o 
   5  -6   4        4.85        8.56      2.87 o 
  -8  -5   4        0.23        0.66      2.70 o 
  -7  -5   4        0.10        2.50      2.94 o 
  -6  -5   4        0.36        1.97      2.55 o 
  -5  -5   4        6.43        4.86      2.55 o 
  -4  -5   4       13.42       10.80      2.76 o 
  -3  -5   4        8.47        6.55      2.21 o 
  -2  -5   4        4.97        9.31      1.84 o 
  -1  -5   4      274.21      284.26      7.55 o 
   0  -5   4       71.92       68.23      4.47 o 
   1  -5   4       54.84       36.20      1.56 o 
   2  -5   4        4.13        1.22      1.92 o 
   3  -5   4       53.68       65.49      4.53 o 
   4  -5   4        1.79        1.53      2.51 o 
   5  -5   4        0.01        2.97      2.97 o 
  -8  -4   4        0.39        0.64      2.87 o 
  -7  -4   4        0.00        1.19      2.50 o 
  -6  -4   4        2.52        1.59      2.27 o 
  -5  -4   4        0.96        0.23      2.34 o 
  -4  -4   4        0.66        0.36      1.76 o 
  -3  -4   4      121.48      115.50      4.74 o 
  -2  -4   4      121.76      102.49      4.19 o 
  -1  -4   4       37.34       31.99      2.60 o 
   0  -4   4        4.32        3.35      1.49 o 
   1  -4   4      217.39      203.47      5.91 o 
   2  -4   4       20.32       21.94      2.50 o 
   3  -4   4        7.74        6.35      2.09 o 
   4  -4   4      147.08      152.31      6.63 o 
   5  -4   4       24.89       14.91      3.60 o 
   6  -4   4       20.49       28.20      3.90 o 
  -8  -3   4        0.03        3.23      2.58 o 
  -7  -3   4        7.62       11.17      2.72 o 
  -6  -3   4       10.54        3.33      3.46 o 
  -5  -3   4        0.11        1.32      2.18 o 
  -4  -3   4       16.79       21.78      2.29 o 
  -3  -3   4        3.65        3.70      1.67 o 
  -2  -3   4      119.09      106.39      3.88 o 
  -1  -3   4      387.73      365.84      6.86 o 
   0  -3   4      224.32      169.63    115.03 o 
   1  -3   4       26.74       26.01      2.18 o 
   2  -3   4       27.25       32.13      2.44 o 
   3  -3   4       77.37       70.60      3.70 o 
   4  -3   4        5.22        4.05      1.59 o 
   5  -3   4        1.61        0.47      2.48 o 
   6  -3   4       32.67       36.17      4.28 o 
   7  -3   4        0.01        2.52      3.16 o 
  -8  -2   4        0.57        1.30      3.12 o 
  -7  -2   4        0.81        2.36      2.20 o 
  -6  -2   4       34.44       40.09      4.12 o 
  -5  -2   4       40.16       37.23      3.71 o 
  -4  -2   4       45.22       55.81      3.67 o 
  -3  -2   4        0.11        2.21      1.17 o 
  -2  -2   4      188.44      186.63      4.77 o 
  -1  -2   4       13.13       10.66      1.45 o 
   0  -2   4      202.98      140.63     92.61 o 
   1  -2   4      223.85      236.65      5.24 o 
   2  -2   4        4.38        5.01      1.20 o 
   3  -2   4        0.26        1.37      1.37 o 
   4  -2   4       37.90       40.71      3.27 o 
   5  -2   4        6.17        5.22      2.44 o 
   6  -2   4        0.06        0.27      2.66 o 
   7  -2   4        8.21        5.12      3.30 o 
  -8  -1   4        0.00        1.64      3.09 o 
  -7  -1   4        0.20        1.20      3.02 o 
  -6  -1   4        6.07        6.22      2.97 o 
  -5  -1   4       14.02       16.97      2.73 o 
  -4  -1   4       20.32       24.08      2.77 o 
  -3  -1   4        6.25        6.49      1.47 o 
  -2  -1   4      100.75       79.08      1.25 o 
  -1  -1   4       42.53       47.63      2.25 o 
   0  -1   4     2040.40     2020.77      9.24 o 
   1  -1   4      220.14      199.33      4.29 o 
   2  -1   4      331.34      342.81      5.93 o 
   3  -1   4        1.54        3.98      1.10 o 
   4  -1   4      169.78      176.87      5.45 o 
   5  -1   4       19.89       24.22      2.62 o 
   6  -1   4        1.00        2.78      2.13 o 
   7  -1   4        0.05        2.25      2.11 o 
   8  -1   4        1.45        0.96      2.78 o 
  -7   0   4        0.01        0.62      2.87 o 
  -6   0   4        1.63        0.26      2.47 o 
  -5   0   4        8.59        7.51      2.53 o 
  -4   0   4       24.63       32.37      2.76 o 
  -3   0   4       57.79       64.22      3.39 o 
  -2   0   4        0.11        0.64      1.14 o 
  -1   0   4      335.55      351.02      5.64 o 
   0   0   4      332.12      319.33      3.52 o 
   1   0   4     3706.45     3571.06     74.14 o 
   2   0   4       32.51       34.35      2.13 o 
   3   0   4      947.64      974.79     10.35 o 
   4   0   4       21.33       19.13      2.08 o 
   5   0   4      239.44      228.65      6.88 o 
   6   0   4        0.08        2.25      2.25 o 
   7   0   4        9.02       10.27      2.92 o 
   8   0   4        3.98        2.16      3.16 o 
  -7   1   4        0.00        3.42      2.25 o 
  -6   1   4        1.48        1.40      2.56 o 
  -5   1   4       14.63       18.51      2.75 o 
  -4   1   4        8.36        8.86      2.56 o 
  -3   1   4       16.68       13.79      2.06 o 
  -2   1   4       83.93       84.58      3.42 o 
  -1   1   4       14.94       13.90      1.38 o 
   0   1   4        6.49        6.90      0.71 o 
   1   1   4      649.02      601.59      6.74 o 
   2   1   4       55.12       60.51      2.43 o 
   3   1   4        6.01       14.01      1.62 o 
   4   1   4       21.51       24.85      2.03 o 
   5   1   4        6.15       11.38      1.93 o 
   6   1   4       13.73       12.30      2.27 o 
   7   1   4       37.45       46.47      4.28 o 
   8   1   4        4.46        2.09      2.84 o 
  -7   2   4        8.19        2.49      3.69 o 
  -6   2   4        0.99        2.60      3.03 o 
  -5   2   4        4.57        6.75      2.55 o 
  -4   2   4       36.13       36.24      3.33 o 
  -3   2   4      236.15      242.85      6.86 o 
  -2   2   4        0.61        0.38      1.38 o 
  -1   2   4      536.41      562.40      7.81 o 
   0   2   4      112.34      118.18      2.52 o 
   1   2   4     2028.17     1936.74     12.56 o 
   2   2   4      206.55      193.11      4.27 o 
   3   2   4      200.07      205.96      4.88 o 
   4   2   4       45.34       48.73      2.84 o 
   5   2   4       60.71       65.27      3.62 o 
   6   2   4       23.99       20.26      2.80 o 
   7   2   4        0.39        1.18      2.14 o 
   8   2   4        0.17        2.72      2.72 o 
   9   2   4        1.24        0.32      3.17 o 
  -6   3   4        7.33        3.56      2.60 o 
  -5   3   4       55.47       58.61      5.05 o 
  -4   3   4       20.51       22.52      3.25 o 
  -3   3   4       24.01       24.23      2.83 o 
  -2   3   4      671.89      737.92     11.17 o 
  -1   3   4      427.34      449.73      7.78 o 
   0   3   4     1571.74     1671.86     16.02 o 
   1   3   4      398.58      457.36      6.56 o 
   2   3   4     3148.89     3425.21     18.64 o 
   3   3   4      562.95      583.48      8.28 o 
   4   3   4      399.60      383.87      7.59 o 
   5   3   4       35.39       40.43      2.91 o 
   6   3   4       25.62       23.46      2.71 o 
   7   3   4       16.16       12.07      2.89 o 
   8   3   4        1.05        5.18      2.32 o 
   9   3   4        0.86        1.26      3.10 o 
  -6   4   4       10.68       11.07      3.13 o 
  -5   4   4        7.84        1.39      3.02 o 
  -4   4   4        0.57        2.95      2.16 o 
  -3   4   4       12.05       13.64      2.55 o 
  -2   4   4       23.38       23.93      2.59 o 
  -1   4   4        0.06        1.52      1.64 o 
   0   4   4       33.70       25.70     18.08 o 
   1   4   4      357.67      407.55      6.90 o 
   2   4   4        4.14        5.66      1.68 o 
   3   4   4      144.45      161.84      4.74 o 
   4   4   4      281.32      293.96      6.85 o 
   5   4   4       63.84       66.58      3.74 o 
   6   4   4      108.51       96.10      5.03 o 
   7   4   4        1.54        0.47      1.92 o 
   8   4   4       33.63       28.61      3.84 o 
   9   4   4        1.02        1.24      2.92 o 
  -5   5   4        2.42        4.01      2.15 o 
  -4   5   4      135.90      144.46      6.90 o 
  -3   5   4       42.55       39.90      4.16 o 
  -2   5   4       27.72       26.41      2.96 o 
  -1   5   4        7.21        6.98      1.79 o 
   0   5   4        0.10        0.45      1.01 o 
   1   5   4      152.60      154.84      4.91 o 
   2   5   4      240.48      242.05      5.96 o 
   3   5   4        5.74        3.23      1.50 o 
   4   5   4       25.34       25.98      2.40 o 
   5   5   4       10.20       10.96      2.09 o 
   6   5   4       11.08       14.05      2.57 o 
   7   5   4        4.37        8.06      2.13 o 
   8   5   4        1.02        4.39      2.20 o 
   9   5   4        4.26        4.25      2.37 o 
  -4   6   4       52.84       49.47      4.87 o 
  -3   6   4       18.94       17.33      3.62 o 
  -2   6   4      458.00      447.67     10.86 o 
  -1   6   4        0.00        1.75      2.12 o 
   0   6   4      534.91      348.09    253.74 o 
   1   6   4       10.42        8.59      2.18 o 
   2   6   4      435.77      427.07      8.94 o 
   3   6   4       26.15       27.07      2.59 o 
   4   6   4       23.67       22.10      2.54 o 
   5   6   4        1.48        1.57      1.75 o 
   6   6   4        4.58        6.19      2.27 o 
   7   6   4        1.72        5.14      1.71 o 
   8   6   4        0.41        1.43      2.42 o 
   9   6   4        0.88        1.85      2.69 o 
  -3   7   4       24.29       27.47      3.03 o 
  -2   7   4        0.13        1.42      1.74 o 
  -1   7   4      279.22      278.68      8.94 o 
   0   7   4       69.41       73.45      3.35 o 
   1   7   4      521.95      556.58     11.52 o 
   2   7   4       39.17       33.28      3.42 o 
   3   7   4      715.76      726.31     13.18 o 
   4   7   4       59.89       52.72      4.12 o 
   5   7   4      165.84      170.29      6.92 o 
   6   7   4       19.49       17.13      3.28 o 
   7   7   4       21.95       28.81      3.94 o 
   8   7   4        8.16        6.29      2.37 o 
  -2   8   4        0.02        1.50      1.63 o 
  -1   8   4       13.67        0.74      1.86 o 
   0   8   4       22.73       12.85     13.49 o 
   1   8   4        2.42        1.65      2.05 o 
   2   8   4       13.62       12.95      2.48 o 
   3   8   4       65.95       67.51      4.77 o 
   4   8   4       52.24       65.19      4.72 o 
   5   8   4      219.39      236.48      8.51 o 
   6   8   4       26.05       20.95      3.58 o 
   7   8   4       90.94       85.30      6.29 o 
   8   8   4        8.25        3.83      3.01 o 
  -1   9   4        1.00        2.33      2.33 o 
   0   9   4       15.47       12.58      2.06 o 
   1   9   4       15.76       19.98      2.97 o 
   2   9   4        0.49        3.13      2.01 o 
   3   9   4       11.54       13.99      2.88 o 
   4   9   4        3.72        0.82      2.77 o 
   5   9   4        6.86       11.46      2.82 o 
   6   9   4       21.05       22.76      3.66 o 
   7   9   4        0.00        1.18      2.50 o 
   1  10   4       17.54       20.24      3.43 o 
   2  10   4       24.25       23.75      3.31 o 
   3  10   4       13.46       20.58      3.07 o 
   4  10   4        5.55        4.98      2.86 o 
   5  10   4        0.42        0.90      2.50 o 
   6  10   4        3.61        5.57      2.50 o 
  -4  -9   5       17.61       19.14      2.99 o 
  -3  -9   5       16.11       19.27      3.36 o 
  -2  -9   5        4.25        1.23      2.56 o 
  -1  -9   5        8.33        9.33      2.85 o 
   0  -9   5        3.11        4.76      2.39 o 
  -6  -8   5        0.79        0.00      2.85 o 
  -5  -8   5       10.79        9.03      3.35 o 
  -4  -8   5        2.52        3.10      2.65 o 
  -3  -8   5       17.16       18.61      3.34 o 
  -2  -8   5        1.34        2.22      2.09 o 
  -1  -8   5       44.20       51.65      4.74 o 
   0  -8   5       11.49       14.18      2.06 o 
   1  -8   5       27.48       36.65      4.47 o 
   2  -8   5        0.09        0.93      2.09 o 
  -6  -7   5        3.88        1.50      2.62 o 
  -5  -7   5        5.43        5.57      2.49 o 
  -4  -7   5       34.25       33.74      4.41 o 
  -3  -7   5       32.83       33.79      3.75 o 
  -2  -7   5       37.61       37.57      4.02 o 
  -1  -7   5       56.14       55.56      4.43 o 
   0  -7   5       41.72       41.47      2.91 o 
   1  -7   5       59.55       64.10      4.91 o 
   2  -7   5        0.42        0.86      2.49 o 
   3  -7   5       12.40       12.90      3.05 o 
  -7  -6   5       33.46       33.18      4.51 o 
  -6  -6   5        6.90        3.84      3.63 o 
  -5  -6   5      171.89      170.31      7.72 o 
  -4  -6   5       54.34       56.39      4.88 o 
  -3  -6   5      459.65      460.69     11.12 o 
  -2  -6   5       36.45       40.40      3.89 o 
  -1  -6   5      157.16      161.78      6.81 o 
   0  -6   5       26.91       27.53      2.09 o 
   1  -6   5       41.43       49.27      3.96 o 
   2  -6   5        0.08        2.13      2.13 o 
   3  -6   5        0.14        2.52      2.52 o 
   4  -6   5        0.57        2.76      2.76 o 
  -7  -5   5        3.43        3.83      3.05 o 
  -6  -5   5       26.85       33.22      4.03 o 
  -5  -5   5        2.90        1.26      2.46 o 
  -4  -5   5       98.96       99.38      5.46 o 
  -3  -5   5        9.12       10.10      2.64 o 
  -2  -5   5      510.59      526.41     10.80 o 
  -1  -5   5       12.77       11.53      2.83 o 
   0  -5   5      541.21      531.82      7.55 o 
   1  -5   5        0.86        5.03      1.92 o 
   2  -5   5      338.78      328.75      2.15 o 
   3  -5   5       17.92       28.08      3.53 o 
   4  -5   5       51.36       57.98      4.37 o 
   5  -5   5        3.62        4.96      2.84 o 
  -7  -4   5        2.36        2.81      2.90 o 
  -6  -4   5       15.67       13.01      3.64 o 
  -5  -4   5        1.72        1.97      2.63 o 
  -4  -4   5       13.99       13.14      2.60 o 
  -3  -4   5        5.58        3.18      1.98 o 
  -2  -4   5       21.75       17.10      2.15 o 
  -1  -4   5       34.28       29.10      2.71 o 
   0  -4   5      188.06      177.97      4.00 o 
   1  -4   5       64.35       59.25      3.63 o 
   2  -4   5      327.96      325.19      8.39 o 
   3  -4   5      132.91      135.52      5.90 o 
   4  -4   5      205.17      225.65      8.25 o 
   5  -4   5       27.85       29.24      3.71 o 
   6  -4   5       38.62       43.22      4.50 o 
  -7  -3   5        1.87        1.53      2.69 o 
  -6  -3   5        1.88        2.99      2.38 o 
  -5  -3   5        3.31        5.87      2.22 o 
  -4  -3   5       11.25       12.39      2.44 o 
  -3  -3   5       83.76       97.97      4.31 o 
  -2  -3   5        5.94        3.82      1.73 o 
  -1  -3   5       94.94       96.16      3.93 o 
   0  -3   5      178.92      175.85      3.70 o 
   1  -3   5      182.72      162.53      5.11 o 
   2  -3   5       11.36        9.66      1.67 o 
   3  -3   5       86.57       79.10      4.21 o 
   4  -3   5        0.06        3.18      1.57 o 
   5  -3   5       91.81       98.31      5.69 o 
   6  -3   5        3.78        9.60      2.73 o 
   7  -3   5       33.49       31.76      4.56 o 
  -7  -2   5       14.61       19.45      3.27 o 
  -6  -2   5       18.68       23.79      3.55 o 
  -5  -2   5       47.34       51.06      4.50 o 
  -4  -2   5       80.59       80.24      4.51 o 
  -3  -2   5      297.20      312.40      7.52 o 
  -2  -2   5      283.19      278.89      6.45 o 
  -1  -2   5       90.30       98.09      3.66 o 
   0  -2   5       22.60       25.69      1.48 o 
   1  -2   5        4.73        7.86      1.43 o 
   2  -2   5        7.71       10.83      1.61 o 
   3  -2   5       17.23       11.80      1.97 o 
   4  -2   5       10.37       11.55      1.98 o 
   5  -2   5        8.40       12.34      2.58 o 
   6  -2   5        0.43        5.15      2.31 o 
   7  -2   5        8.27        8.71      3.11 o 
  -7  -1   5        1.61        0.62      2.90 o 
  -6  -1   5       15.33       18.41      3.44 o 
  -5  -1   5       64.10       63.04      4.85 o 
  -4  -1   5       14.61       17.88      2.69 o 
  -3  -1   5      337.91      369.39      8.01 o 
  -2  -1   5       54.05       51.60      2.84 o 
  -1  -1   5     2087.44     2149.54     15.52 o 
   0  -1   5        0.16        0.48      0.76 o 
   1  -1   5     1284.88     1436.62     12.28 o 
   2  -1   5        4.16        4.18      1.28 o 
   3  -1   5      313.19      320.47      6.98 o 
   4  -1   5        1.18        1.69      1.40 o 
   5  -1   5       51.52       47.13      3.82 o 
   6  -1   5       17.95       19.25      3.37 o 
   7  -1   5       10.02       12.11      3.01 o 
   8  -1   5        6.81       11.47      3.03 o 
  -7   0   5        0.95        0.64      2.87 o 
  -6   0   5        6.44       11.05      2.64 o 
  -5   0   5        3.30        2.61      2.74 o 
  -4   0   5        5.17        5.42      2.45 o 
  -3   0   5        5.07        3.74      1.62 o 
  -2   0   5      112.19      109.68      4.10 o 
  -1   0   5      109.38      125.17      3.74 o 
   0   0   5       38.41       37.95      1.49 o 
   1   0   5     1335.20     1428.72     11.55 o 
   2   0   5        5.38        5.15      1.47 o 
   3   0   5      523.44      555.63      8.64 o 
   4   0   5       50.57       60.68      3.41 o 
   5   0   5       97.44       99.27      4.88 o 
   6   0   5       17.38       16.53      3.14 o 
   7   0   5       16.88       16.27      3.41 o 
   8   0   5        6.17        9.81      2.85 o 
  -7   1   5       11.37       13.16      3.50 o 
  -6   1   5       20.75       19.07      3.45 o 
  -5   1   5       72.45       67.78      4.91 o 
  -4   1   5       34.81       39.49      3.59 o 
  -3   1   5       69.11       71.83      3.97 o 
  -2   1   5       73.96       67.46      3.24 o 
  -1   1   5       88.96       87.77      3.47 o 
   0   1   5      310.23      294.58      3.81 o 
   1   1   5       20.80       14.76      1.41 o 
   2   1   5      722.77      776.31      8.78 o 
   3   1   5        0.50        0.70      1.05 o 
   4   1   5      128.07      132.84      4.71 o 
   5   1   5        4.16        0.17      1.72 o 
   6   1   5        7.11        7.83      2.43 o 
   7   1   5        6.12        2.47      2.38 o 
   8   1   5        0.21        0.59      2.54 o 
  -6   2   5        4.74        4.24      3.19 o 
  -5   2   5        0.70        1.32      2.46 o 
  -4   2   5      111.48      124.86      6.31 o 
  -3   2   5       39.35       42.25      3.54 o 
  -2   2   5      475.26      513.13      9.40 o 
  -1   2   5      148.96      138.05      4.34 o 
   0   2   5     1591.31     1608.72      9.72 o 
   1   2   5      501.84      467.01      6.83 o 
   2   2   5      471.04      471.23      7.08 o 
   3   2   5      133.64      124.95      4.17 o 
   4   2   5       19.97       21.49      2.09 o 
   5   2   5       14.41       11.51      2.10 o 
   6   2   5        2.10        2.33      1.79 o 
   7   2   5        0.00        1.64      2.02 o 
   8   2   5        0.00        2.22      2.42 o 
   9   2   5        0.33        4.42      2.72 o 
  -6   3   5        0.70        1.22      2.56 o 
  -5   3   5        0.98        3.08      2.44 o 
  -4   3   5        3.57        2.42      2.75 o 
  -3   3   5       10.11        8.62      2.10 o 
  -2   3   5       19.10       21.08      2.46 o 
  -1   3   5       58.57       68.69      3.36 o 
   0   3   5       77.02       81.22      3.46 o 
   1   3   5      482.80      535.57      7.74 o 
   2   3   5      300.90      318.79      6.06 o 
   3   3   5      431.49      438.21      7.77 o 
   4   3   5       72.28       69.44      3.53 o 
   5   3   5       73.78       81.11      4.18 o 
   6   3   5        2.26        0.58      2.20 o 
   7   3   5        3.37        7.23      2.09 o 
   8   3   5        0.32        2.17      2.78 o 
   9   3   5        0.06        4.92      2.46 o 
  -5   4   5        0.37        0.29      2.94 o 
  -4   4   5        5.28        3.63      2.30 o 
  -3   4   5        9.14       10.19      2.46 o 
  -2   4   5       24.72       27.95      2.87 o 
  -1   4   5       25.28       34.47      2.59 o 
   0   4   5       57.22       56.28      3.17 o 
   1   4   5      100.92       87.63      3.63 o 
   2   4   5      114.85      117.72      4.01 o 
   3   4   5        2.46        3.62      1.20 o 
   4   4   5        5.50        7.40      1.55 o 
   5   4   5       46.67       48.04      3.52 o 
   6   4   5        3.73        2.04      1.81 o 
   7   4   5       22.54       19.32      3.53 o 
   8   4   5        2.79        4.90      2.58 o 
   9   4   5        3.44        1.81      3.39 o 
  -5   5   5       28.77       22.96      3.89 o 
  -4   5   5       20.05       16.38      3.60 o 
  -3   5   5       52.49       45.49      4.29 o 
  -2   5   5        3.19        5.70      1.97 o 
  -1   5   5       95.17       93.92      4.47 o 
   0   5   5       64.20       60.63      2.58 o 
   1   5   5       43.98       48.41      3.17 o 
   2   5   5       54.63       58.00      3.22 o 
   3   5   5       28.83       27.71      2.55 o 
   4   5   5        0.96        0.49      1.21 o 
   5   5   5        1.43        1.50      1.56 o 
   6   5   5       19.32       30.16      3.11 o 
   7   5   5        6.07        1.49      2.20 o 
   8   5   5        7.18        7.25      2.74 o 
   9   5   5        2.15        1.19      2.70 o 
  -4   6   5        0.33        2.73      2.73 o 
  -3   6   5       96.15       87.04      5.68 o 
  -2   6   5        0.05        0.90      1.72 o 
  -1   6   5      253.56      242.81      8.07 o 
   0   6   5       14.72       14.83      1.77 o 
   1   6   5      414.24      385.03      9.09 o 
   2   6   5       17.85       14.84      2.24 o 
   3   6   5      296.16      294.45      7.64 o 
   4   6   5        0.41        1.28      1.62 o 
   5   6   5      116.90      121.25      5.61 o 
   6   6   5        0.05        0.00      1.72 o 
   7   6   5       27.82       29.18      3.72 o 
   8   6   5        0.38        0.29      2.32 o 
   9   6   5        2.24        3.97      2.24 o 
  -3   7   5        0.05        0.00      2.18 o 
  -2   7   5       19.85       15.35      3.17 o 
  -1   7   5       10.01        6.83      2.06 o 
   0   7   5      149.09      119.01     83.42 o 
   1   7   5       41.68       43.84      3.69 o 
   2   7   5      405.91      463.97     10.64 o 
   3   7   5       27.19       30.17      3.60 o 
   4   7   5      241.06      251.19      8.08 o 
   5   7   5        1.44        1.82      2.17 o 
   6   7   5       26.03       30.48      3.47 o 
   7   7   5        0.86        4.51      2.57 o 
   8   7   5        2.20        0.61      2.71 o 
  -2   8   5       19.33       21.06      3.03 o 
  -1   8   5        8.45       12.87      2.62 o 
   0   8   5       28.02       35.53      2.77 o 
   1   8   5       10.35       10.08      2.53 o 
   2   8   5        4.04        7.04      1.86 o 
   3   8   5        0.20        4.61      2.01 o 
   4   8   5       16.58       12.59      3.36 o 
   5   8   5        0.01        0.00      2.16 o 
   6   8   5       35.33       40.97      4.22 o 
   7   8   5        0.00        2.81      2.81 o 
   8   8   5        8.46        9.54      3.03 o 
  -1   9   5        0.09        1.06      2.03 o 
   0   9   5        0.01        1.56      2.71 o 
   1   9   5        1.11        1.90      2.27 o 
   2   9   5        1.03        2.47      2.47 o 
   3   9   5        1.25        0.26      2.33 o 
   4   9   5        0.93        1.67      2.06 o 
   5   9   5        0.67        1.16      2.08 o 
   6   9   5        0.12        1.48      2.55 o 
   7   9   5        0.90        0.31      2.70 o 
   1  10   5       21.73       30.93      3.81 o 
   2  10   5        4.49        6.98      2.48 o 
   3  10   5       14.84       17.58      3.84 o 
   4  10   5        0.24        3.97      2.13 o 
   5  10   5        2.13        3.12      2.71 o 
   6  10   5        0.58        3.01      3.01 o 
  -5  -8   6        1.10        6.08      2.26 o 
  -4  -8   6        4.76        3.54      2.91 o 
  -3  -8   6        0.03        0.86      2.31 o 
  -2  -8   6        6.33       11.00      3.10 o 
  -1  -8   6        1.94        1.48      2.49 o 
   0  -8   6        0.24        1.64      1.80 o 
   1  -8   6        7.88       10.40      2.85 o 
  -6  -7   6       28.21       22.22      3.90 o 
  -5  -7   6        6.32        6.82      3.09 o 
  -4  -7   6       24.06       23.64      3.59 o 
  -3  -7   6        0.75        1.63      2.64 o 
  -2  -7   6       13.23       13.42      3.38 o 
  -1  -7   6        3.85        2.88      2.56 o 
   0  -7   6       12.19       16.61      3.49 o 
   1  -7   6       12.88       13.69      2.90 o 
   2  -7   6        0.83        1.46      2.60 o 
   3  -7   6        5.45        4.81      2.82 o 
  -6  -6   6       49.54       48.02      5.31 o 
  -5  -6   6        5.53        8.30      2.96 o 
  -4  -6   6      224.13      238.71      8.89 o 
  -3  -6   6       33.17       33.01      3.87 o 
  -2  -6   6      390.62      398.24     10.60 o 
  -1  -6   6       75.43       67.72      4.96 o 
   0  -6   6      257.62      261.81      6.71 o 
   1  -6   6       44.57       39.89      4.07 o 
   2  -6   6      105.00      102.01      5.93 o 
   3  -6   6        4.47        3.87      2.27 o 
   4  -6   6       12.65       13.06      2.89 o 
  -7  -5   6        7.63        7.77      3.62 o 
  -6  -5   6        0.02        3.32      3.32 o 
  -5  -5   6       50.54       48.69      4.83 o 
  -4  -5   6        0.22        1.46      2.40 o 
  -3  -5   6      257.56      261.80      8.60 o 
  -2  -5   6       17.46       13.38      3.08 o 
  -1  -5   6      590.23      613.50     12.13 o 
   0  -5   6       61.49       63.45      3.14 o 
   1  -5   6      382.66      389.34     10.00 o 
   2  -5   6       19.40       16.82      3.40 o 
   3  -5   6      119.07      103.17      6.15 o 
   4  -5   6       12.38       14.22      2.97 o 
   5  -5   6       12.12       11.33      3.31 o 
  -7  -4   6        2.17        4.44      2.62 o 
  -6  -4   6        0.30        2.35      2.47 o 
  -5  -4   6       11.21       15.76      2.94 o 
  -4  -4   6        3.89        0.68      2.67 o 
  -3  -4   6       17.35       15.79      2.76 o 
  -2  -4   6       16.99       15.41      2.48 o 
  -1  -4   6        3.75        3.17      1.83 o 
   0  -4   6       42.92       35.50      3.59 o 
   1  -4   6      238.50      248.11      7.18 o 
   2  -4   6       47.34       36.52      3.71 o 
   3  -4   6      215.20      236.55      7.72 o 
   4  -4   6        0.73        0.71      2.26 o 
   5  -4   6       96.28      100.91      6.01 o 
   6  -4   6        1.16        1.20      2.72 o 
  -7  -3   6       13.52       16.41      3.33 o 
  -6  -3   6        6.64        9.48      2.95 o 
  -5  -3   6       16.38        7.85      3.43 o 
  -4  -3   6       34.23       32.44      3.76 o 
  -3  -3   6        3.55        4.65      1.95 o 
  -2  -3   6       72.96       69.63      3.99 o 
  -1  -3   6        0.00        2.02      1.27 o 
   0  -3   6       98.54       58.93     43.16 o 
   1  -3   6        8.37       12.81      2.07 o 
   2  -3   6       27.21       23.39      2.42 o 
   3  -3   6       13.80        9.93      2.32 o 
   4  -3   6       10.95        7.26      2.76 o 
   5  -3   6        8.79        9.29      2.28 o 
   6  -3   6        1.65        1.99      2.42 o 
  -7  -2   6       16.11        8.59      3.62 o 
  -6  -2   6        0.07        2.30      2.48 o 
  -5  -2   6      117.99      112.43      6.12 o 
  -4  -2   6        0.25        1.70      1.89 o 
  -3  -2   6      377.24      382.45      8.91 o 
  -2  -2   6       10.38       13.50      2.11 o 
  -1  -2   6      514.29      542.82      9.12 o 
   0  -2   6       97.78      117.78      3.05 o 
   1  -2   6      194.51      171.32      1.20 o 
   2  -2   6      347.61      360.17      7.66 o 
   3  -2   6      166.15      150.81      5.28 o 
   4  -2   6      121.46      140.29      5.59 o 
   5  -2   6       21.40       20.40      3.30 o 
   6  -2   6       33.68       30.55      4.01 o 
   7  -2   6        9.04        4.48      3.06 o 
  -7  -1   6        0.06        3.21      3.21 o 
  -6  -1   6        0.08        1.15      2.81 o 
  -5  -1   6        0.98        0.50      2.41 o 
  -4  -1   6        6.28        4.59      2.65 o 
  -3  -1   6        0.14        0.69      1.43 o 
  -2  -1   6        1.94        4.33      1.84 o 
  -1  -1   6        0.03        0.89      1.11 o 
   0  -1   6        2.19        2.05      2.82 o 
   1  -1   6        9.72       13.60      1.89 o 
   2  -1   6       51.84       37.54      2.61 o 
   3  -1   6        0.02        1.17      1.17 o 
   4  -1   6        2.41        3.96      1.58 o 
   5  -1   6       23.10       26.59      2.88 o 
   6  -1   6        1.42        3.10      1.95 o 
   7  -1   6        2.39        4.80      2.67 o 
  -7   0   6        3.50        2.28      2.54 o 
  -6   0   6        0.94        0.31      2.83 o 
  -5   0   6        2.72        3.35      2.58 o 
  -4   0   6       46.38       51.36      4.11 o 
  -3   0   6        0.30        1.22      2.26 o 
  -2   0   6      162.88      163.21      5.36 o 
  -1   0   6        1.34        1.32      1.32 o 
   0   0   6      241.12      173.75    118.73 o 
   1   0   6       34.18       30.65      2.14 o 
   2   0   6        1.84        3.42      1.13 o 
   3   0   6        1.10        2.39      1.47 o 
   4   0   6       16.27       16.23      2.19 o 
   5   0   6        5.37        9.19      1.98 o 
   6   0   6        2.31        1.54      2.05 o 
   7   0   6        0.84        2.11      2.18 o 
   8   0   6        4.92        3.92      3.06 o 
  -6   1   6       21.98       24.86      4.09 o 
  -5   1   6        2.08        5.91      2.78 o 
  -4   1   6       61.73       70.06      4.71 o 
  -3   1   6        2.22        3.30      1.75 o 
  -2   1   6        2.59        2.38      1.67 o 
  -1   1   6       46.91       53.96      2.97 o 
   0   1   6       48.77       51.42      1.93 o 
   1   1   6      115.23      133.24      4.07 o 
   2   1   6      186.18      193.92      4.98 o 
   3   1   6      217.02      226.99      5.83 o 
   4   1   6        0.06        1.38      1.38 o 
   5   1   6       12.88       10.20      2.27 o 
   6   1   6        0.68        0.42      1.94 o 
   7   1   6        4.05        1.50      2.37 o 
   8   1   6        0.37        2.89      2.72 o 
  -6   2   6        0.04        2.57      2.57 o 
  -5   2   6        6.78        9.59      3.06 o 
  -4   2   6        0.14        0.47      2.40 o 
  -3   2   6       30.09       29.60      3.22 o 
  -2   2   6        0.28        3.25      1.33 o 
  -1   2   6       17.82       16.51      2.01 o 
   0   2   6      123.44      124.17      2.83 o 
   1   2   6       78.98       76.02      3.11 o 
   2   2   6      111.08      109.47      3.90 o 
   3   2   6        0.75        1.27      1.35 o 
   4   2   6       96.32       95.41      4.15 o 
   5   2   6       30.79       30.29      3.01 o 
   6   2   6        0.45        0.43      1.96 o 
   7   2   6        7.05        3.63      2.41 o 
   8   2   6        0.34        0.28      2.08 o 
  -6   3   6        0.04        0.64      2.36 o 
  -5   3   6        2.03        1.75      2.99 o 
  -4   3   6        9.43       12.37      2.44 o 
  -3   3   6       20.71       23.31      3.17 o 
  -2   3   6       22.80       21.28      2.52 o 
  -1   3   6        3.43        3.85      1.43 o 
   0   3   6       65.94       48.00      6.04 o 
   1   3   6        0.07        0.83      1.22 o 
   2   3   6       24.02        0.24      1.17 o 
   3   3   6       67.08       67.41      3.41 o 
   4   3   6       15.28       26.38      2.43 o 
   5   3   6        2.22        1.06      1.64 o 
   6   3   6       17.07       22.94      2.76 o 
   7   3   6        1.28        1.20      2.27 o 
   8   3   6        0.07        2.78      2.78 o 
   9   3   6        1.95        3.93      2.68 o 
  -5   4   6        0.54        0.00      2.10 o 
  -4   4   6        0.02        1.37      1.77 o 
  -3   4   6        0.54        0.24      2.16 o 
  -2   4   6       16.62       21.37      2.96 o 
  -1   4   6       33.02       32.63      3.01 o 
   0   4   6       16.57       23.32      2.00 o 
   1   4   6       58.09       58.51      3.10 o 
   2   4   6       93.65       85.85      3.84 o 
   3   4   6       83.92       81.35      3.86 o 
   4   4   6        2.94        1.13      1.45 o 
   5   4   6        1.73        0.73      1.70 o 
   6   4   6        9.39        9.28      2.31 o 
   7   4   6        0.31        0.23      2.28 o 
   8   4   6        1.68        5.51      2.57 o 
   9   4   6        0.06        2.70      2.38 o 
  -4   5   6        0.19        0.28      2.32 o 
  -3   5   6        6.04        5.12      2.70 o 
  -2   5   6        1.92        0.00      1.97 o 
  -1   5   6       25.11       17.15      3.14 o 
   0   5   6        0.03        0.92      1.50 o 
   1   5   6       27.16       29.88      2.61 o 
   2   5   6       31.81       37.17      2.90 o 
   3   5   6       62.62       67.44      3.76 o 
   4   5   6        1.42        2.19      2.19 o 
   5   5   6        1.23        2.20      2.20 o 
   6   5   6       16.38       18.61      3.14 o 
   7   5   6        1.38        4.63      2.25 o 
   8   5   6        2.91        3.11      2.68 o 
   9   5   6        0.03        2.12      2.83 o 
  -4   6   6        4.54        2.59      2.95 o 
  -3   6   6        5.32        6.45      2.54 o 
  -2   6   6       22.39       23.92      3.10 o 
  -1   6   6       18.88       12.75      2.83 o 
   0   6   6        0.16        0.19      1.32 o 
   1   6   6        0.94        0.77      1.82 o 
   2   6   6        9.71       11.39      2.10 o 
   3   6   6        1.76        1.32      1.60 o 
   4   6   6       36.18       37.03      3.30 o 
   5   6   6       39.21       40.61      3.73 o 
   6   6   6        1.04        2.38      2.38 o 
   7   6   6       10.57        9.73      3.10 o 
   8   6   6        0.50        1.47      2.49 o 
  -3   7   6        2.95        0.80      1.91 o 
  -2   7   6        3.42        2.33      2.49 o 
  -1   7   6        7.46        6.50      2.55 o 
   0   7   6       61.71       59.21      5.36 o 
   1   7   6       38.48       37.12      3.51 o 
   2   7   6       13.57        6.89      2.37 o 
   3   7   6        0.53        0.21      1.81 o 
   4   7   6        0.22        0.68      2.18 o 
   5   7   6        0.00        1.19      2.25 o 
   6   7   6       22.50       19.95      3.55 o 
   7   7   6        5.96        1.14      3.35 o 
   8   7   6        3.00        3.66      2.35 o 
  -2   8   6        1.78        1.34      2.27 o 
  -1   8   6        1.69        4.30      1.83 o 
   0   8   6        0.02        0.01      1.37 o 
   1   8   6       10.57       11.24      2.57 o 
   2   8   6       13.12       14.17      2.69 o 
   3   8   6       68.74       62.44      4.70 o 
   4   8   6        6.31        2.87      2.44 o 
   5   8   6       39.00       37.51      4.01 o 
   6   8   6        9.58        6.80      3.54 o 
   7   8   6       33.45       38.56      4.61 o 
   8   8   6        1.14        3.50      2.68 o 
   0   9   6       27.36       32.86      2.71 o 
   1   9   6        5.40        7.14      2.22 o 
   2   9   6       13.14       11.77      3.70 o 
   3   9   6        9.23       11.28      3.44 o 
   4   9   6       16.83       18.77      3.50 o 
   5   9   6        3.35        8.06      2.68 o 
   6   9   6        1.67        9.79      2.53 o 
   7   9   6        5.65        2.84      2.62 o 
   2  10   6        4.06        8.80      2.44 o 
   3  10   6        0.66        2.16      2.53 o 
   4  10   6        0.01        2.54      2.36 o 
   5  10   6        2.09        0.64      2.76 o 
  -3  -8   7        2.47        2.71      2.63 o 
  -2  -8   7        3.01        6.02      2.87 o 
  -1  -8   7        0.35        0.31      2.54 o 
   0  -8   7        5.97        6.68      1.99 o 
  -5  -7   7       21.29       19.75      4.03 o 
  -4  -7   7        7.19        8.72      2.84 o 
  -3  -7   7       13.82       10.11      2.42 o 
  -2  -7   7        0.00        1.96      2.48 o 
  -1  -7   7       15.29       15.34      3.06 o 
   0  -7   7        3.24        0.24      1.75 o 
   1  -7   7        0.99        2.30      1.92 o 
   2  -7   7        0.25        1.18      2.22 o 
  -6  -6   7        8.83       10.22      3.44 o 
  -5  -6   7       41.45       46.14      4.88 o 
  -4  -6   7       18.86       10.93      3.94 o 
  -3  -6   7       81.67       84.37      5.47 o 
  -2  -6   7       24.20       21.99      3.75 o 
  -1  -6   7       20.46       20.18      3.17 o 
   0  -6   7        0.01        0.06      1.65 o 
   1  -6   7       21.94       22.07      2.99 o 
   2  -6   7        0.08        0.56      2.37 o 
   3  -6   7        3.68        3.41      2.49 o 
  -6  -5   7       11.14       13.77      3.47 o 
  -5  -5   7       21.59       23.18      4.00 o 
  -4  -5   7       36.10       50.90      4.35 o 
  -3  -5   7       86.66       87.78      5.64 o 
  -2  -5   7       20.00       30.40      3.08 o 
  -1  -5   7      150.62      157.29      6.85 o 
   0  -5   7       27.47       25.46      2.28 o 
   1  -5   7        3.35        5.03      2.00 o 
   2  -5   7        0.17        0.48      1.88 o 
   3  -5   7        0.73        0.52      2.05 o 
   4  -5   7        3.93        6.41      2.45 o 
  -6  -4   7       13.41       13.14      3.76 o 
  -5  -4   7       23.65       20.24      3.95 o 
  -4  -4   7       55.15       61.46      4.99 o 
  -3  -4   7        7.55        8.50      2.66 o 
  -2  -4   7      251.63      262.48      8.45 o 
  -1  -4   7        0.41        2.23      1.64 o 
   0  -4   7      134.96      144.13      4.30 o 
   1  -4   7       92.19       89.69      4.78 o 
   2  -4   7       84.88       92.17      5.15 o 
   3  -4   7       10.25       12.28      2.33 o 
   4  -4   7        3.94        8.74      2.21 o 
   5  -4   7        9.75       10.07      2.92 o 
  -7  -3   7        6.89        2.88      3.44 o 
  -6  -3   7        0.11        3.90      2.56 o 
  -5  -3   7        4.26        5.96      2.64 o 
  -4  -3   7        0.51        0.95      2.09 o 
  -3  -3   7       17.17       15.77      2.88 o 
  -2  -3   7        0.29        3.67      1.77 o 
  -1  -3   7        9.86       12.69      2.15 o 
   0  -3   7       74.84       57.21     40.57 o 
   1  -3   7      107.28      105.21      4.79 o 
   2  -3   7        4.98        5.16      2.10 o 
   3  -3   7       25.19       33.78      3.03 o 
   4  -3   7        5.91        6.98      2.36 o 
   5  -3   7       30.74       26.58      3.65 o 
   6  -3   7        0.95        1.41      2.52 o 
  -7  -2   7        0.09        1.94      2.61 o 
  -6  -2   7        0.97        0.30      2.85 o 
  -5  -2   7        5.54        2.67      2.94 o 
  -4  -2   7       16.98       15.07      3.06 o 
  -3  -2   7        0.00        0.00      1.71 o 
  -2  -2   7        7.57        3.73      2.20 o 
  -1  -2   7        8.01        7.02      1.83 o 
   0  -2   7       23.33       24.60      1.78 o 
   1  -2   7        9.99       12.93      1.93 o 
   2  -2   7       69.27       63.11      3.73 o 
   3  -2   7        9.51        6.77      1.99 o 
   4  -2   7        3.51        0.98      2.31 o 
   5  -2   7        0.13        4.81      1.98 o 
   6  -2   7        3.48        5.28      2.36 o 
   7  -2   7        6.76        5.63      3.02 o 
  -6  -1   7        0.25        2.41      2.59 o 
  -5  -1   7        3.73        6.95      2.55 o 
  -4  -1   7        0.00        0.91      2.50 o 
  -3  -1   7       12.02       12.30      2.47 o 
  -2  -1   7       52.55       49.79      3.43 o 
  -1  -1   7      240.97      245.19      6.49 o 
   0  -1   7       76.58       71.08      2.55 o 
   1  -1   7       54.30       35.17      1.50 o 
   2  -1   7      354.19      345.45      7.74 o 
   3  -1   7       39.81       41.35      3.07 o 
   4  -1   7       45.85       46.19      3.50 o 
   5  -1   7        0.00        0.00      1.93 o 
   6  -1   7       23.91       27.28      3.70 o 
   7  -1   7        2.88        1.14      2.74 o 
  -6   0   7        1.20        2.80      2.59 o 
  -5   0   7        7.76       11.22      3.28 o 
  -4   0   7        9.67        8.63      2.69 o 
  -3   0   7       11.88        9.60      2.59 o 
  -2   0   7        0.06        1.50      1.43 o 
  -1   0   7       59.93       62.61      3.41 o 
   0   0   7        0.07        0.18      0.87 o 
   1   0   7       43.67       49.74      2.95 o 
   2   0   7      146.43      160.07      5.08 o 
   3   0   7        1.84        1.37      1.15 o 
   4   0   7        1.73        1.20      1.89 o 
   5   0   7        1.64        2.16      1.72 o 
   6   0   7        2.16        2.30      2.30 o 
   7   0   7        0.23        1.07      2.33 o 
   8   0   7        1.90        0.90      2.70 o 
  -6   1   7        1.44        0.63      3.08 o 
  -5   1   7       11.76       11.68      3.40 o 
  -4   1   7       17.05       18.78      3.20 o 
  -3   1   7        5.10        4.69      2.13 o 
  -2   1   7        3.00        4.97      1.73 o 
  -1   1   7       49.59       47.81      3.04 o 
   0   1   7        0.35        0.28      0.83 o 
   1   1   7        0.11        0.73      1.12 o 
   2   1   7       63.22       65.77      3.51 o 
   3   1   7      120.05      110.39      4.42 o 
   4   1   7        0.00        2.18      1.43 o 
   5   1   7        8.75        8.98      1.92 o 
   6   1   7        2.36        2.01      2.06 o 
   7   1   7        6.58        4.60      2.18 o 
   8   1   7        0.78        0.30      2.71 o 
  -6   2   7        0.88        0.32      2.33 o 
  -5   2   7        0.05        1.49      2.40 o 
  -4   2   7       11.39       13.20      2.81 o 
  -3   2   7       16.82       20.96      3.02 o 
  -2   2   7        0.13        0.38      1.65 o 
  -1   2   7        4.67        3.52      1.63 o 
   0   2   7        0.91        1.10      1.10 o 
   1   2   7       11.07        6.59      1.46 o 
   2   2   7      183.31      176.04      5.18 o 
   3   2   7      212.59      204.93      5.97 o 
   4   2   7       26.56       23.41      2.66 o 
   5   2   7       18.29       16.95      2.80 o 
   6   2   7        7.77       10.04      2.49 o 
   7   2   7        7.81        9.25      2.55 o 
   8   2   7        0.82        2.81      2.55 o 
  -5   3   7        1.75        3.99      2.81 o 
  -4   3   7        0.03        0.00      2.22 o 
  -3   3   7        0.57        0.94      2.36 o 
  -2   3   7       24.78       29.51      3.04 o 
  -1   3   7      159.23      163.93      5.71 o 
   0   3   7       10.45       14.50      1.37 o 
   1   3   7      224.45      205.25      5.78 o 
   2   3   7       52.27       48.97      3.12 o 
   3   3   7      282.67      266.22      7.10 o 
   4   3   7       67.40       62.53      3.97 o 
   5   3   7        1.06        0.58      1.80 o 
   6   3   7       40.98       34.35      3.54 o 
   7   3   7        1.79        3.76      2.16 o 
   8   3   7       18.02       19.49      3.46 o 
  -5   4   7        1.45        0.31      2.63 o 
  -4   4   7       12.05        9.53      3.05 o 
  -3   4   7       17.51       17.66      3.11 o 
  -2   4   7       35.17       34.98      3.51 o 
  -1   4   7        1.33        2.40      1.71 o 
   0   4   7      292.15      269.99      5.17 o 
   1   4   7       36.73       37.54      2.78 o 
   2   4   7      210.78      206.89      6.12 o 
   3   4   7       31.44       33.75      2.75 o 
   4   4   7      174.46      170.65      6.06 o 
   5   4   7      102.31      102.58      5.31 o 
   6   4   7        1.08        2.42      2.42 o 
   7   4   7       28.76       28.77      3.60 o 
   8   4   7        1.30        0.82      2.63 o 
  -4   5   7        7.98        7.10      3.40 o 
  -3   5   7        4.48        4.62      2.81 o 
  -2   5   7        0.01        0.23      1.95 o 
  -1   5   7        1.04        2.77      1.81 o 
   0   5   7        4.53        4.46      1.48 o 
   1   5   7        6.66        7.56      1.83 o 
   2   5   7        5.21        5.94      1.84 o 
   3   5   7       34.30       45.42      3.46 o 
   4   5   7        2.20        2.30      2.11 o 
   5   5   7       10.08       13.64      2.80 o 
   6   5   7        4.48        4.08      2.47 o 
   7   5   7       15.14       14.38      3.13 o 
   8   5   7        0.24        0.87      2.30 o 
  -3   6   7        0.01        1.11      2.23 o 
  -2   6   7       11.34       10.02      2.62 o 
  -1   6   7       29.95       32.51      3.80 o 
   0   6   7       12.05       14.14      4.84 o 
   1   6   7       49.94       52.34      4.25 o 
   2   6   7        6.53        7.96      2.26 o 
   3   6   7      146.05      146.79      6.08 o 
   4   6   7        2.37        0.20      2.20 o 
   5   6   7       13.97       13.58      2.87 o 
   6   6   7       14.66       21.85      3.20 o 
   7   6   7        0.88        1.12      2.33 o 
   8   6   7        4.93       10.74      2.73 o 
  -2   7   7        1.31        2.73      1.96 o 
  -1   7   7        0.58        0.53      2.27 o 
   0   7   7       26.36       19.80      2.51 o 
   1   7   7        9.10        7.39      2.40 o 
   2   7   7        0.09        0.48      1.67 o 
   3   7   7       21.63       22.64      2.96 o 
   4   7   7        0.55        2.16      2.08 o 
   5   7   7      111.36      121.77      6.26 o 
   6   7   7        0.27        1.37      2.29 o 
   7   7   7       52.76       49.86      4.85 o 
   8   7   7        0.50        0.92      2.33 o 
  -1   8   7        0.61        1.40      2.49 o 
   0   8   7        1.85        0.75      1.26 o 
   1   8   7        5.33        4.71      2.43 o 
   2   8   7        0.63        1.36      2.68 o 
   3   8   7        4.99        5.99      2.55 o 
   4   8   7        0.23        1.08      2.29 o 
   5   8   7        5.65        7.00      2.48 o 
   6   8   7        8.42        8.75      3.21 o 
   7   8   7        2.75        3.39      3.19 o 
   0   9   7        1.53        3.92      1.70 o 
   1   9   7       25.01       33.82      4.01 o 
   2   9   7        1.73        0.62      2.81 o 
   3   9   7        7.69       13.66      3.03 o 
   4   9   7        2.85        5.83      2.50 o 
   5   9   7        0.05        2.82      2.82 o 
   6   9   7       14.54       11.92      3.21 o 
   3  10   7       18.90       31.31      4.20 o 
   4  10   7        1.52        2.94      2.33 o 
  -4  -7   8        0.00        0.00      2.57 o 
  -3  -7   8        1.49        2.15      2.52 o 
  -2  -7   8        2.36        3.90      2.54 o 
  -1  -7   8        1.52        0.59      2.77 o 
   0  -7   8        0.01        1.81      1.81 o 
   1  -7   8        0.77        1.79      2.50 o 
  -5  -6   8        2.30        6.41      2.85 o 
  -4  -6   8       10.29        3.71      3.38 o 
  -3  -6   8        3.09        5.03      2.58 o 
  -2  -6   8       48.55       43.92      4.71 o 
  -1  -6   8        7.47       10.45      3.04 o 
   0  -6   8       25.61       26.79      2.59 o 
   1  -6   8        0.58        0.83      2.37 o 
   2  -6   8       14.24       12.94      3.05 o 
   3  -6   8        2.84        6.62      2.20 o 
  -5  -5   8        0.53        1.23      2.76 o 
  -4  -5   8        0.96        2.95      2.02 o 
  -3  -5   8        0.70        0.56      2.52 o 
  -2  -5   8        3.52        6.35      2.51 o 
  -1  -5   8        3.70        5.32      2.02 o 
   0  -5   8        9.50       11.84      1.76 o 
   1  -5   8        8.48       13.00      2.51 o 
   2  -5   8       19.96       17.96      3.65 o 
   3  -5   8        0.00        0.00      2.08 o 
   4  -5   8       34.11       36.86      4.15 o 
  -6  -4   8        0.37        1.25      2.67 o 
  -5  -4   8       17.58       18.76      3.67 o 
  -4  -4   8        1.08        2.23      2.78 o 
  -3  -4   8       32.60       42.46      4.31 o 
  -2  -4   8        1.78        1.70      2.31 o 
  -1  -4   8       91.41       98.56      5.49 o 
   0  -4   8       23.09       23.91      2.23 o 
   1  -4   8       28.71       24.56      3.12 o 
   2  -4   8        7.73        6.44      2.37 o 
   3  -4   8       20.31       18.20      3.03 o 
   4  -4   8        3.80        6.77      1.89 o 
   5  -4   8        0.78        1.65      2.02 o 
  -6  -3   8        0.98        3.99      2.72 o 
  -5  -3   8        3.81        0.00      2.91 o 
  -4  -3   8        1.70        1.30      2.31 o 
  -3  -3   8        1.69        0.24      2.03 o 
  -2  -3   8        8.95        8.01      2.63 o 
  -1  -3   8        4.96        4.01      2.01 o 
   0  -3   8        8.11       10.48      2.76 o 
   1  -3   8       37.90       35.97      3.63 o 
   2  -3   8        8.45        3.31      2.46 o 
   3  -3   8       30.91       32.54      3.35 o 
   4  -3   8        2.46        1.14      2.11 o 
   5  -3   8       26.70       27.48      3.77 o 
   6  -3   8        4.18        0.85      2.64 o 
  -6  -2   8        1.20        2.15      2.61 o 
  -5  -2   8        2.15        5.37      2.19 o 
  -4  -2   8        0.40        1.78      2.17 o 
  -3  -2   8        2.31        0.24      2.89 o 
  -2  -2   8        1.26        1.02      1.95 o 
  -1  -2   8       32.60       31.40      3.16 o 
   0  -2   8        2.73        3.63      1.41 o 
   1  -2   8        3.71        4.44      1.85 o 
   2  -2   8        9.39       10.85      2.31 o 
   3  -2   8        4.82        6.57      2.05 o 
   4  -2   8        2.50        1.05      2.09 o 
   5  -2   8        9.15       11.48      2.42 o 
   6  -2   8        0.00        1.88      2.60 o 
  -6  -1   8        0.13        0.32      2.31 o 
  -5  -1   8        6.47        0.57      3.21 o 
  -4  -1   8       16.25       14.75      3.42 o 
  -3  -1   8       10.59       10.32      2.40 o 
  -2  -1   8       15.58       19.13      2.81 o 
  -1  -1   8       14.30       17.12      2.26 o 
   0  -1   8       57.72       55.76      2.57 o 
   1  -1   8      113.82      108.46      4.70 o 
   2  -1   8        0.02        1.71      1.71 o 
   3  -1   8       52.49       52.84      3.61 o 
   4  -1   8        0.26        1.40      1.88 o 
   5  -1   8        8.62        7.83      2.94 o 
   6  -1   8        4.23        5.31      2.52 o 
   7  -1   8        1.18        0.00      2.58 o 
  -6   0   8        0.83        1.91      3.11 o 
  -5   0   8        5.94        6.36      3.04 o 
  -4   0   8       10.71       10.14      3.03 o 
  -3   0   8        3.91        0.65      2.30 o 
  -2   0   8        4.76        6.12      1.76 o 
  -1   0   8       40.27       39.08      2.95 o 
   0   0   8       21.65       12.35      9.54 o 
   1   0   8      227.13      201.70      6.40 o 
   2   0   8      131.69      124.65      5.17 o 
   3   0   8       22.01       17.47      2.38 o 
   4   0   8       26.22       23.03      2.97 o 
   5   0   8        5.91        6.81      2.13 o 
   6   0   8        3.90        1.95      2.32 o 
   7   0   8        0.14        1.35      2.32 o 
  -5   1   8        1.47        0.60      2.86 o 
  -4   1   8        0.62        2.25      2.25 o 
  -3   1   8       23.60       23.51      3.44 o 
  -2   1   8        3.26        2.52      2.29 o 
  -1   1   8        1.32        0.34      1.70 o 
   0   1   8        2.86        1.25      0.92 o 
   1   1   8        2.97        1.93      1.49 o 
   2   1   8       28.76       31.80      2.61 o 
   3   1   8       14.77       16.17      2.41 o 
   4   1   8       13.29        7.25      2.39 o 
   5   1   8        0.28        2.10      2.10 o 
   6   1   8        8.06        8.92      2.45 o 
   7   1   8        0.00        0.77      2.29 o 
   8   1   8        0.65        5.17      2.22 o 
  -5   2   8        0.38        2.45      2.31 o 
  -4   2   8        5.87        7.46      2.38 o 
  -3   2   8        3.41        0.24      2.20 o 
  -2   2   8        0.59        1.44      1.81 o 
  -1   2   8        9.26        8.78      1.93 o 
   0   2   8       16.42       20.18      1.62 o 
   1   2   8        0.18        0.73      1.50 o 
   2   2   8      319.54      307.17      7.58 o 
   3   2   8        7.03        1.17      2.35 o 
   4   2   8      156.47      165.96      6.31 o 
   5   2   8        0.11        2.19      2.19 o 
   6   2   8       29.70       28.69      3.64 o 
   7   2   8        0.87        1.29      2.36 o 
   8   2   8        0.95        2.53      2.53 o 
  -5   3   8       13.42       18.53      3.51 o 
  -4   3   8        6.20        7.55      3.20 o 
  -3   3   8       18.52       19.67      3.75 o 
  -2   3   8        0.12        3.08      2.37 o 
  -1   3   8      147.07      151.96      5.95 o 
   0   3   8        0.49        1.67      1.16 o 
   1   3   8      215.78      218.26      6.39 o 
   2   3   8       10.89       10.24      1.90 o 
   3   3   8      336.70      372.58      8.73 o 
   4   3   8       17.38       24.18      2.62 o 
   5   3   8      159.39      167.61      6.92 o 
   6   3   8       18.33       17.05      3.39 o 
   7   3   8       61.56       56.25      5.17 o 
   8   3   8        9.75        5.10      3.19 o 
  -4   4   8        1.27        1.79      2.55 o 
  -3   4   8        0.96        1.91      2.21 o 
  -2   4   8       22.56       26.97      3.58 o 
  -1   4   8        0.62        2.45      1.57 o 
   0   4   8      107.62      106.27      3.65 o 
   1   4   8       13.77       12.95      2.72 o 
   2   4   8      337.21      347.69      8.63 o 
   3   4   8        3.20        6.13      2.15 o 
   4   4   8      134.47      156.73      6.35 o 
   5   4   8       29.78        0.87      2.17 o 
   6   4   8       33.96        0.24      2.53 o 
   7   4   8       55.20       71.08      5.46 o 
   8   4   8        2.31        0.57      3.00 o 
  -4   5   8        0.00        0.61      2.60 o 
  -3   5   8       32.13       30.80      4.14 o 
  -2   5   8       10.37       11.06      2.60 o 
  -1   5   8       17.80       15.92      2.28 o 
   0   5   8        0.69        0.04      1.37 o 
   1   5   8        2.48        0.59      1.86 o 
   2   5   8       27.38       23.47      2.89 o 
   3   5   8       25.07       21.89      3.18 o 
   4   5   8      115.85       91.63      2.00 o 
   5   5   8        2.42        2.53      1.95 o 
   6   5   8       51.05       60.83      4.90 o 
   7   5   8        0.03        1.39      2.07 o 
   8   5   8        8.98       14.45      3.08 o 
  -3   6   8        2.16        0.00      2.44 o 
  -2   6   8        0.89        2.43      2.52 o 
  -1   6   8       76.84       81.04      5.14 o 
   0   6   8       40.35       40.88      3.03 o 
   1   6   8      192.31      174.68      7.22 o 
   2   6   8       17.80       21.13      2.82 o 
   3   6   8      233.80      226.42      7.88 o 
   4   6   8        1.39        3.44      2.36 o 
   5   6   8       64.95       63.41      4.98 o 
   6   6   8        5.80        5.59      2.96 o 
   7   6   8       16.02       23.89      3.84 o 
   8   6   8        6.38        8.80      2.75 o 
  -2   7   8        0.00        0.28      2.20 o 
  -1   7   8        4.77        9.53      2.43 o 
   0   7   8        1.73        5.59      1.48 o 
   1   7   8        1.44        4.21      2.73 o 
   2   7   8        0.24        1.53      2.36 o 
   3   7   8        0.25        1.25      2.41 o 
   4   7   8       11.43       13.77      2.58 o 
   5   7   8       14.49       15.12      3.16 o 
   6   7   8        8.86        8.17      2.67 o 
   7   7   8       11.27        8.98      3.18 o 
   8   7   8        2.92        2.79      2.79 o 
  -1   8   8       10.69       14.89      3.39 o 
   0   8   8       11.00       11.95      2.07 o 
   1   8   8        2.14       11.13      2.72 o 
   2   8   8       29.52       33.90      4.05 o 
   3   8   8        0.16        1.42      1.97 o 
   4   8   8       28.52       33.53      4.41 o 
   5   8   8        0.94        2.04      2.47 o 
   6   8   8        0.36        1.21      2.57 o 
   7   8   8        0.79        1.56      2.76 o 
   1   9   8        9.37       12.77      2.51 o 
   2   9   8       20.95       33.70      3.46 o 
   3   9   8        3.19        4.43      2.70 o 
   4   9   8        5.47        9.82      3.01 o 
   5   9   8        1.64        6.34      2.83 o 
   6   9   8        0.37        1.60      2.73 o 
  -2  -7   9        0.02        0.00      2.29 o 
  -1  -7   9        4.65        2.78      2.67 o 
  -4  -6   9       10.71       11.06      3.14 o 
  -3  -6   9        1.75        1.91      2.58 o 
  -2  -6   9       61.72       67.63      5.61 o 
  -1  -6   9        0.36        0.29      2.59 o 
   0  -6   9       51.71       56.61      3.55 o 
   1  -6   9        2.48        2.91      2.41 o 
   2  -6   9       17.36       20.95      3.49 o 
  -5  -5   9        2.13        1.59      2.45 o 
  -4  -5   9       15.95       13.86      3.79 o 
  -3  -5   9       18.67       22.78      3.75 o 
  -2  -5   9       40.44       44.31      4.66 o 
  -1  -5   9       18.16       18.52      3.29 o 
   0  -5   9        7.27        4.67      1.76 o 
   1  -5   9        1.01        1.61      1.98 o 
   2  -5   9        0.07        0.55      2.24 o 
   3  -5   9        7.19        6.92      2.72 o 
  -5  -4   9        0.54        0.93      2.34 o 
  -4  -4   9        6.09        5.99      3.23 o 
  -3  -4   9        5.12        8.89      2.44 o 
  -2  -4   9       15.47       15.57      3.02 o 
  -1  -4   9       47.12       40.40      4.45 o 
   0  -4   9        0.61        0.91      3.81 o 
   1  -4   9       42.82       44.24      4.10 o 
   2  -4   9        0.41        0.75      2.33 o 
   3  -4   9        3.95        3.33      2.27 o 
   4  -4   9        2.00        3.10      2.36 o 
  -5  -3   9       10.02        7.21      3.11 o 
  -4  -3   9        0.06        2.28      2.56 o 
  -3  -3   9       21.15       20.40      3.46 o 
  -2  -3   9        0.17        1.02      2.20 o 
  -1  -3   9       30.45       33.24      3.84 o 
   0  -3   9        0.01        1.35      1.54 o 
   1  -3   9        0.59        1.63      1.89 o 
   2  -3   9        0.00        0.23      1.96 o 
   3  -3   9        3.97        3.27      2.02 o 
   4  -3   9        1.08        2.91      2.22 o 
   5  -3   9        1.82        1.57      1.93 o 
  -5  -2   9        0.02        1.47      2.63 o 
  -4  -2   9        0.43        1.64      2.32 o 
  -3  -2   9        0.55        1.54      2.07 o 
  -2  -2   9        2.11        1.88      2.40 o 
  -1  -2   9        5.46        7.61      2.49 o 
   0  -2   9        0.08        3.42      1.21 o 
   1  -2   9        1.98        0.42      1.90 o 
   2  -2   9       12.00        7.07      2.71 o 
   3  -2   9       12.15        8.80      2.67 o 
   4  -2   9       10.30       10.74      2.86 o 
   5  -2   9        5.61        8.98      2.53 o 
   6  -2   9        1.07        3.27      2.30 o 
  -5  -1   9        0.03        2.80      2.80 o 
  -4  -1   9        4.44        5.66      3.07 o 
  -3  -1   9        8.35        4.66      2.74 o 
  -2  -1   9       27.91       33.28      3.40 o 
  -1  -1   9       27.95       23.99      3.11 o 
   0  -1   9       27.76       31.47      2.18 o 
   1  -1   9        4.44        1.76      1.76 o 
   2  -1   9       33.81       27.01      2.80 o 
   3  -1   9        0.45        0.41      1.48 o 
   4  -1   9       45.17       41.70      3.86 o 
   5  -1   9        0.91        1.65      2.38 o 
   6  -1   9       22.74       25.09      3.56 o 
  -5   0   9       24.81       24.26      4.19 o 
  -4   0   9        5.44       10.03      2.76 o 
  -3   0   9       62.44       66.21      4.87 o 
  -2   0   9        1.11        2.84      1.85 o 
  -1   0   9       97.00       86.00      4.87 o 
   0   0   9       22.76       22.68      2.00 o 
   1   0   9       46.56       34.47      3.31 o 
   2   0   9       43.67       45.34      3.46 o 
   3   0   9        7.24        4.92      2.26 o 
   4   0   9       22.77       23.46      3.03 o 
   5   0   9        1.32        0.47      1.89 o 
   6   0   9       16.16       17.97      2.90 o 
   7   0   9        0.69        0.28      2.44 o 
  -5   1   9       22.35       23.62      3.74 o 
  -4   1   9       86.82       89.12      5.97 o 
  -3   1   9       42.17       35.62      4.25 o 
  -2   1   9      296.84      291.81      9.17 o 
  -1   1   9       49.41       47.20      3.62 o 
   0   1   9      389.47      268.34    184.18 o 
   1   1   9        0.23        1.23      1.91 o 
   2   1   9       94.27       90.60      4.78 o 
   3   1   9       28.39       25.76      3.03 o 
   4   1   9        0.16        0.81      1.95 o 
   5   1   9       11.36       12.25      2.79 o 
   6   1   9        0.19        1.25      2.19 o 
   7   1   9        2.38        3.52      2.39 o 
  -5   2   9       17.55       18.16      3.82 o 
  -4   2   9        4.57        3.47      3.09 o 
  -3   2   9      115.62      130.98      6.78 o 
  -2   2   9       69.08       77.28      4.89 o 
  -1   2   9      430.52      402.49      9.86 o 
   0   2   9      367.68      374.72     15.05 o 
   1   2   9      919.07      968.16     13.46 o 
   2   2   9      529.18      546.52     10.81 o 
   3   2   9      707.33      740.21     12.96 o 
   4   2   9      202.46      213.02      7.41 o 
   5   2   9      196.50      208.17      7.78 o 
   6   2   9       19.54       18.93      3.27 o 
   7   2   9       40.76       43.16      3.88 o 
   8   2   9        1.73        0.57      2.45 o 
  -4   3   9        6.69       11.41      2.48 o 
  -3   3   9        0.16        1.91      2.39 o 
  -2   3   9       22.97       26.41      3.46 o 
  -1   3   9       18.42       22.15      3.13 o 
   0   3   9       64.06       44.50     31.24 o 
   1   3   9      134.01      138.86      5.42 o 
   2   3   9       97.94      101.59      5.01 o 
   3   3   9      308.36      318.77      8.98 o 
   4   3   9       31.85       40.83      4.02 o 
   5   3   9      292.68      319.23      9.53 o 
   6   3   9        6.18       12.65      2.87 o 
   7   3   9       99.93      101.64      6.59 o 
   8   3   9        0.29        1.15      2.41 o 
  -4   4   9        0.72        1.24      2.34 o 
  -3   4   9       35.85       34.87      4.40 o 
  -2   4   9        0.82        3.09      1.98 o 
  -1   4   9       44.11       47.58      3.72 o 
   0   4   9       23.95       32.21      3.22 o 
   1   4   9       49.57       51.80      4.03 o 
   2   4   9       87.28       60.54      1.64 o 
   3   4   9       24.24       32.59      3.51 o 
   4   4   9       81.42       97.96      5.49 o 
   5   4   9        0.28        2.40      2.40 o 
   6   4   9        5.12        5.18      2.86 o 
   7   4   9        9.20        9.78      2.82 o 
   8   4   9        0.41        3.12      3.12 o 
  -3   5   9       27.14       22.07      3.85 o 
  -2   5   9        2.23        2.18      2.86 o 
  -1   5   9       54.03       50.86      4.14 o 
   0   5   9        1.36        0.78      2.11 o 
   1   5   9       31.46       26.31      3.24 o 
   2   5   9        0.06        2.12      2.12 o 
   3   5   9       27.48       26.77      3.10 o 
   4   5   9        1.09        0.70      1.91 o 
   5   5   9       19.70       23.92      3.49 o 
   6   5   9        0.60        2.66      2.13 o 
   7   5   9       14.44       17.26      3.79 o 
   8   5   9        0.01        0.00      2.66 o 
  -2   6   9        2.52        5.05      2.48 o 
  -1   6   9        4.01        3.30      2.51 o 
   0   6   9       35.54       40.08      2.88 o 
   1   6   9       24.06       21.54      3.08 o 
   2   6   9       93.42       87.28      5.31 o 
   3   6   9       18.60       11.78      3.18 o 
   4   6   9       72.16       68.36      4.53 o 
   5   6   9       12.03        8.60      2.94 o 
   6   6   9       12.97       15.86      3.08 o 
   7   6   9        0.95        2.66      2.34 o 
  -1   7   9        1.45        2.64      2.53 o 
   0   7   9        4.04        6.46      1.89 o 
   1   7   9       11.93       12.62      3.11 o 
   2   7   9        0.52        3.02      1.75 o 
   3   7   9       14.54       12.12      3.34 o 
   4   7   9       11.31       11.09      3.11 o 
   5   7   9       10.72        8.05      2.78 o 
   6   7   9       10.36       16.31      2.60 o 
   7   7   9        0.48        2.72      2.72 o 
   0   8   9        7.01        5.22      2.00 o 
   1   8   9        0.47        1.23      2.10 o 
   2   8   9        0.00        1.51      2.57 o 
   3   8   9        1.20        2.70      2.25 o 
   4   8   9        0.81        2.59      2.59 o 
   5   8   9        0.62        2.71      2.38 o 
   6   8   9        2.96        2.46      3.05 o 
   2   9   9       18.05       20.11      4.15 o 
   3   9   9       46.21       67.10      5.51 o 
   4   9   9        7.93        7.78      3.18 o 
   5   9   9       15.60       16.77      3.34 o 
  -2  -6  10        1.43        1.93      2.86 o 
  -1  -6  10       44.44       44.71      5.09 o 
   0  -6  10        0.57        0.20      2.14 o 
  -3  -5  10        4.05        3.55      2.83 o 
  -2  -5  10        0.25        3.49      2.28 o 
  -1  -5  10        2.50        3.06      2.20 o 
   0  -5  10        1.98        1.05      1.71 o 
   1  -5  10        6.66        8.16      3.17 o 
   2  -5  10        0.74        1.44      2.31 o 
  -4  -4  10        0.30        2.51      2.63 o 
  -3  -4  10        8.71        8.38      3.17 o 
  -2  -4  10        0.02        2.71      2.80 o 
  -1  -4  10        7.08        6.68      3.03 o 
   0  -4  10        4.38        8.60      1.84 o 
   1  -4  10        2.88        3.34      2.43 o 
   2  -4  10        0.10        0.55      2.10 o 
   3  -4  10        9.11       10.88      2.88 o 
   4  -4  10        0.13        1.06      2.47 o 
  -4  -3  10       42.41       46.84      4.62 o 
  -3  -3  10        2.88        1.47      2.85 o 
  -2  -3  10      151.28      159.80      7.61 o 
  -1  -3  10        1.76        2.17      2.46 o 
   0  -3  10      239.72      249.81      6.55 o 
   1  -3  10        3.35        6.52      2.50 o 
   2  -3  10       63.07       66.07      4.84 o 
   3  -3  10        0.15        2.04      2.04 o 
   4  -3  10       10.68        1.02      3.02 o 
   5  -3  10        1.45        0.00      2.07 o 
  -5  -2  10        2.66        2.39      2.58 o 
  -4  -2  10        0.00        0.28      2.23 o 
  -3  -2  10       16.92       14.48      3.31 o 
  -2  -2  10        4.29        6.13      2.33 o 
  -1  -2  10       17.03       10.73      2.86 o 
   0  -2  10       54.74       50.38      3.16 o 
   1  -2  10       12.90       11.75      3.23 o 
   2  -2  10      185.35      196.81      7.90 o 
   3  -2  10        0.16        2.84      2.02 o 
   4  -2  10       67.09       63.53      4.59 o 
   5  -2  10        0.51        0.27      2.35 o 
  -5  -1  10        0.43        3.03      3.03 o 
  -4  -1  10        0.44        2.57      2.37 o 
  -3  -1  10        0.82        2.95      1.97 o 
  -2  -1  10        0.04        0.51      2.07 o 
  -1  -1  10       11.31       12.22      2.51 o 
   0  -1  10        5.99        4.64      1.44 o 
   1  -1  10       26.89       32.10      3.44 o 
   2  -1  10       11.01        9.30      2.33 o 
   3  -1  10       68.23       58.24      4.69 o 
   4  -1  10       41.70       44.94      3.90 o 
   5  -1  10       25.14       21.43      3.51 o 
   6  -1  10       10.67        8.57      2.96 o 
  -4   0  10       41.99       48.07      4.49 o 
  -3   0  10       57.53       56.00      4.87 o 
  -2   0  10       40.85       40.71      4.44 o 
  -1   0  10       59.73       49.13      4.27 o 
   0   0  10       50.07       37.30     26.54 o 
   1   0  10        6.24        1.07      2.35 o 
   2   0  10       15.66       21.51      3.35 o 
   3   0  10        9.31        5.30      2.41 o 
   4   0  10       13.16       14.67      2.44 o 
   5   0  10        0.87        3.46      2.05 o 
   6   0  10        0.86        1.58      2.31 o 
  -4   1  10       12.34       11.35      3.31 o 
  -3   1  10      271.46      285.03      9.88 o 
  -2   1  10       23.91       20.15      3.56 o 
  -1   1  10      579.24      605.87     12.90 o 
   0   1  10        0.10        0.97      1.42 o 
   1   1  10      603.66      611.80     12.10 o 
   2   1  10        3.97        1.67      2.60 o 
   3   1  10      181.20      174.59      7.00 o 
   4   1  10       11.31       16.16      2.85 o 
   5   1  10       77.59       68.76      5.08 o 
   6   1  10        0.02        2.10      2.07 o 
   7   1  10       10.35       14.65      3.09 o 
  -4   2  10        2.95        5.99      2.77 o 
  -3   2  10        3.83        5.21      2.94 o 
  -2   2  10        2.35        0.51      2.32 o 
  -1   2  10        8.55        4.73      2.74 o 
   0   2  10        3.68        2.33      1.53 o 
   1   2  10       59.23       61.17      4.15 o 
   2   2  10       20.14       14.38      3.22 o 
   3   2  10      146.66      147.73      6.55 o 
   4   2  10       12.24        9.45      2.88 o 
   5   2  10       46.34       51.76      4.40 o 
   6   2  10        8.63       11.11      2.66 o 
   7   2  10       17.35       21.99      3.29 o 
  -3   3  10        3.89        5.41      2.35 o 
  -2   3  10       33.96       24.62      3.48 o 
  -1   3  10       26.07       41.11      3.86 o 
   0   3  10       27.36       32.20      2.33 o 
   1   3  10       25.70        2.28      1.52 o 
   2   3  10        5.02        5.22      2.13 o 
   3   3  10       25.82       42.82      3.78 o 
   4   3  10       38.88       35.94      3.99 o 
   5   3  10        0.04        1.24      2.28 o 
   6   3  10       17.77        1.07      2.33 o 
   7   3  10        0.00        1.12      2.65 o 
  -3   4  10        2.64        2.65      1.84 o 
  -2   4  10        0.68        1.09      1.72 o 
  -1   4  10        0.05        1.22      1.80 o 
   0   4  10       19.72       13.22      1.85 o 
   1   4  10       13.08       13.07      2.97 o 
   2   4  10       25.02       19.11      2.81 o 
   3   4  10        9.41       14.89      2.34 o 
   4   4  10       18.75       22.44      2.91 o 
   5   4  10       16.06       20.27      3.23 o 
   6   4  10        3.75        1.09      2.57 o 
   7   4  10        3.25        4.93      2.62 o 
  -2   5  10       23.68       20.97      3.56 o 
  -1   5  10        0.03        3.72      2.00 o 
   0   5  10       16.33       12.17      2.07 o 
   1   5  10        4.63        2.18      2.02 o 
   2   5  10       17.27       13.28      2.62 o 
   3   5  10        0.36        3.57      1.98 o 
   4   5  10        4.26        3.50      2.24 o 
   5   5  10        0.11        2.54      2.54 o 
   6   5  10        7.83        5.64      2.61 o 
   7   5  10        1.02        5.35      2.18 o 
  -1   6  10        4.33        5.15      2.42 o 
   0   6  10       22.50       21.87      2.53 o 
   1   6  10        2.46        1.34      2.28 o 
   2   6  10       20.10       26.42      3.27 o 
   3   6  10        4.78        7.00      2.26 o 
   4   6  10       12.77       16.90      3.14 o 
   5   6  10        0.05        0.55      2.19 o 
   6   6  10        0.12        2.04      2.83 o 
   7   6  10        1.55        0.31      2.75 o 
   0   7  10        0.17        0.77      1.61 o 
   1   7  10        5.64        2.96      2.85 o 
   2   7  10        9.44       13.86      3.09 o 
   3   7  10        6.78        5.40      2.80 o 
   4   7  10        2.90        3.68      2.43 o 
   5   7  10        5.61       10.15      2.23 o 
   6   7  10        1.29        1.80      2.84 o 
   1   8  10        0.95        0.33      2.44 o 
   2   8  10        1.20        1.26      2.50 o 
   3   8  10        1.02        0.00      2.52 o 
   4   8  10        2.18        3.68      2.61 o 
   5   8  10        0.11        1.86      2.27 o 
  -1  -5  11        0.22        3.24      2.20 o 
   0  -5  11       16.31       20.01      2.64 o 
   1  -5  11        4.82        9.81      2.29 o 
  -3  -4  11        0.00        0.32      2.67 o 
  -2  -4  11       11.45        9.37      3.69 o 
  -1  -4  11        1.77        1.60      2.98 o 
   0  -4  11        3.45        0.01      2.93 o 
   1  -4  11        0.93        3.89      2.55 o 
   2  -4  11       15.46       18.68      3.56 o 
   3  -4  11        2.44        2.27      2.88 o 
  -3  -3  11        1.20        1.55      2.56 o 
  -2  -3  11       17.37        8.31      3.44 o 
  -1  -3  11       11.68       11.80      3.02 o 
   0  -3  11       16.42       11.66      7.70 o 
   1  -3  11        1.01        1.45      2.21 o 
   2  -3  11        0.78        0.83      2.35 o 
   3  -3  11        0.09        1.08      1.97 o 
   4  -3  11        0.12        1.58      2.13 o 
  -4  -2  11        0.50        2.64      2.64 o 
  -3  -2  11        0.08        2.10      1.81 o 
  -2  -2  11        5.16        4.67      2.64 o 
  -1  -2  11        0.03        2.29      2.35 o 
   0  -2  11        2.30        0.19      1.57 o 
   1  -2  11        7.66        6.61      2.44 o 
   2  -2  11        4.88        1.06      2.63 o 
   3  -2  11        0.44        1.54      2.43 o 
   4  -2  11        0.54        3.88      2.23 o 
   5  -2  11        0.07        0.26      2.36 o 
  -4  -1  11        2.85        0.29      2.53 o 
  -3  -1  11       18.84       12.93      3.61 o 
  -2  -1  11       19.68       21.09      3.31 o 
  -1  -1  11        7.46        2.96      2.96 o 
   0  -1  11       62.61       60.98      3.22 o 
   1  -1  11        6.84        2.25      2.25 o 
   2  -1  11       11.36       11.78      2.55 o 
   3  -1  11        7.10        2.76      2.03 o 
   4  -1  11        0.25        1.79      2.08 o 
   5  -1  11        6.36        5.53      2.18 o 
  -4   0  11        2.74        1.76      2.59 o 
  -3   0  11       14.23        8.15      3.23 o 
  -2   0  11        0.48        0.78      2.31 o 
  -1   0  11       12.46       18.02      3.07 o 
   0   0  11        5.49        6.66      1.63 o 
   1   0  11        7.67        2.97      2.35 o 
   2   0  11       46.03       52.28      4.27 o 
   3   0  11       42.08       45.96      4.12 o 
   4   0  11        9.98       10.89      2.73 o 
   5   0  11        9.60       13.43      2.54 o 
   6   0  11        0.64        1.63      2.20 o 
  -3   1  11       12.85        8.17      3.52 o 
  -2   1  11        2.56        1.85      2.59 o 
  -1   1  11        0.06        0.00      2.29 o 
   0   1  11       23.72       21.73      2.52 o 
   1   1  11        9.94       11.25      2.75 o 
   2   1  11        8.63       14.81      2.54 o 
   3   1  11       39.86       55.61      4.63 o 
   4   1  11       15.31       17.20      2.99 o 
   5   1  11        5.34       11.35      2.05 o 
   6   1  11        3.16        1.38      2.58 o 
  -3   2  11        0.40        0.87      2.16 o 
  -2   2  11        0.79        0.27      2.24 o 
  -1   2  11        2.03        0.73      2.16 o 
   0   2  11        1.10        2.25      1.45 o 
   1   2  11        0.08        0.22      2.22 o 
   2   2  11        7.80        7.90      2.72 o 
   3   2  11        0.47        2.90      2.06 o 
   4   2  11        3.05        1.76      2.42 o 
   5   2  11        1.49        4.26      2.50 o 
   6   2  11        2.51        1.94      2.47 o 
  -3   3  11        5.19        4.98      2.56 o 
  -2   3  11        0.68        0.83      1.98 o 
  -1   3  11        3.24        0.51      2.28 o 
   0   3  11        7.54        2.19      3.09 o 
   1   3  11       11.64       10.73      2.67 o 
   2   3  11       31.07       30.80      3.36 o 
   3   3  11        0.25        0.73      1.73 o 
   4   3  11       59.76       73.40      5.00 o 
   5   3  11        1.34        4.05      2.32 o 
   6   3  11        8.27        1.70      3.17 o 
   7   3  11        0.60        4.65      2.42 o 
  -2   4  11        0.00        0.00      2.59 o 
  -1   4  11        3.80        0.78      2.36 o 
   0   4  11        7.38        9.95      1.93 o 
   1   4  11       16.35       18.84      2.99 o 
   2   4  11        6.55        2.38      2.38 o 
   3   4  11        1.72        1.74      2.13 o 
   4   4  11        5.51        8.59      2.24 o 
   5   4  11        4.29        4.12      2.38 o 
   6   4  11        0.19        0.86      2.19 o 
   7   4  11        1.66        2.10      2.80 o 
  -1   5  11        0.05        1.39      1.91 o 
   0   5  11        0.70        1.61      1.49 o 
   1   5  11        0.10        0.53      1.87 o 
   2   5  11        1.66        3.11      2.11 o 
   3   5  11        4.61        4.95      2.80 o 
   4   5  11        6.32        6.16      2.76 o 
   5   5  11        0.14        2.70      2.70 o 
   6   5  11        0.29        0.00      2.26 o 
   7   5  11        0.00        0.89      2.38 o 
   0   6  11        2.10        3.20      1.53 o 
   1   6  11        4.70        7.11      2.98 o 
   2   6  11        0.01        3.90      1.99 o 
   3   6  11        9.17        2.20      2.18 o 
   4   6  11        0.01        1.11      2.04 o 
   5   6  11       10.76       15.57      3.24 o 
   6   6  11        2.69        2.09      2.66 o 
   1   7  11        3.04        3.05      3.20 o 
   2   7  11        0.09        4.84      2.30 o 
   3   7  11        3.51        3.87      2.76 o 
   4   7  11        1.77        2.37      2.56 o 
   5   7  11        1.07        2.70      2.26 o 
   0  -4  12       16.76       21.39      4.23 o 
  -2  -3  12        8.83        8.10      2.66 o 
  -1  -3  12        8.26        7.11      2.92 o 
   0  -3  12        4.99        3.17      3.34 o 
   1  -3  12        3.74        9.92      2.98 o 
   2  -3  12        0.58        0.60      2.41 o 
  -2  -2  12        0.00        1.56      2.75 o 
  -1  -2  12       17.31       16.12      3.76 o 
   0  -2  12        0.24        2.63      1.71 o 
   1  -2  12       34.30       30.18      3.88 o 
   2  -2  12        0.51        2.65      1.98 o 
   3  -2  12        7.88        6.89      2.54 o 
   4  -2  12        1.79        1.07      2.33 o 
  -3  -1  12        1.61        7.18      2.18 o 
  -2  -1  12        0.19        1.78      2.31 o 
  -1  -1  12        0.38        2.35      2.44 o 
   0  -1  12        0.01        2.10      1.49 o 
   1  -1  12        0.00        0.60      2.41 o 
   2  -1  12        7.80        3.67      3.42 o 
   3  -1  12        5.19        5.92      2.52 o 
   4  -1  12        7.20        8.90      2.13 o 
  -3   0  12        0.75        4.09      2.40 o 
  -2   0  12        0.62        2.30      2.14 o 
  -1   0  12        0.01        0.57      2.23 o 
   0   0  12        6.20        7.83      2.02 o 
   1   0  12        1.11        4.15      1.96 o 
   2   0  12        0.45        3.48      2.19 o 
   3   0  12        3.90        3.49      2.37 o 
   4   0  12        0.56        1.91      2.01 o 
   5   0  12        0.36        1.09      1.85 o 
  -2   1  12        7.79        8.76      2.87 o 
  -1   1  12        3.00        5.47      2.05 o 
   0   1  12        2.05        3.05      1.47 o 
   1   1  12       14.48       15.56      2.88 o 
   2   1  12        9.78       10.67      2.85 o 
   3   1  12       10.72        9.56      2.83 o 
   4   1  12       12.02       13.32      2.69 o 
   5   1  12        2.41        2.77      2.51 o 
  -2   2  12        7.03        2.26      2.88 o 
  -1   2  12        0.77        2.33      2.33 o 
   0   2  12       16.53       12.61      2.30 o 
   1   2  12        0.46        0.75      2.13 o 
   2   2  12       13.60       16.51      2.94 o 
   3   2  12       36.06       40.25      4.03 o 
   4   2  12        0.11        0.82      2.16 o 
   5   2  12       47.25       51.27      4.53 o 
   6   2  12        0.76        0.85      2.75 o 
  -2   3  12        0.00        3.97      2.00 o 
  -1   3  12        7.11        8.98      2.44 o 
   0   3  12        2.90        3.48      1.64 o 
   1   3  12       26.22       27.50      3.72 o 
   2   3  12        7.26        8.29      2.62 o 
   3   3  12       51.28       59.27      4.79 o 
   4   3  12        7.76       10.47      2.64 o 
   5   3  12       14.04       13.10      2.76 o 
   6   3  12        3.56        2.63      2.52 o 
  -1   4  12        1.37        0.00      2.45 o 
   0   4  12        0.01        0.60      1.34 o 
   1   4  12        0.02        2.66      2.13 o 
   2   4  12        0.59        1.32      2.33 o 
   3   4  12        1.71        1.62      2.47 o 
   4   4  12        0.03        2.54      2.54 o 
   5   4  12        0.10        2.03      2.54 o 
   6   4  12        0.45        1.19      2.47 o 
   0   5  12        0.61        0.66      1.56 o 
   1   5  12        9.99        9.50      2.62 o 
   2   5  12        5.65        1.94      2.13 o 
   3   5  12        3.61        2.50      2.77 o 
   4   5  12       19.29       28.12      3.83 o 
   5   5  12        0.60        3.51      2.37 o 
   6   5  12       10.22       15.01      3.49 o 
   1   6  12        4.45        7.09      2.98 o 
   2   6  12        0.74        1.47      2.34 o 
   3   6  12        9.99       16.27      3.22 o 
   4   6  12        3.64        4.08      2.29 o 
   5   6  12        5.00        3.87      3.11 o 
   0  -2  13       14.73       11.45      2.27 o 
   1  -2  13        4.19        6.39      2.76 o 
  -1  -1  13        0.74        1.57      2.25 o 
   0  -1  13        3.80        2.50      1.99 o 
   1  -1  13        3.35        3.74      2.39 o 
   2  -1  13        0.12        2.51      2.51 o 
   3  -1  13        3.97        6.79      2.39 o 
  -1   0  13        6.92       12.02      3.09 o 
   0   0  13       15.76       19.52      4.07 o 
   1   0  13        9.39       10.20      2.81 o 
   2   0  13        3.67        1.75      2.93 o 
   3   0  13        3.32        4.55      2.65 o 
   4   0  13        0.01        1.13      1.78 o 
  -1   1  13        9.79       13.37      2.31 o 
   0   1  13        0.82        2.74      1.59 o 
   1   1  13       39.67       42.91      4.33 o 
   2   1  13        3.66        4.21      2.73 o 
   3   1  13       35.89       34.33      4.19 o 
   4   1  13        3.62        3.70      2.55 o 
  -1   2  13       15.95       23.91      3.11 o 
   0   2  13        1.02        2.59      3.10 o 
   1   2  13        6.18       10.77      2.47 o 
   2   2  13        1.64        1.40      2.63 o 
   3   2  13        0.47        0.86      2.25 o 
   4   2  13        6.97        8.33      2.53 o 
   5   2  13        4.23        2.90      2.72 o 
   0   3  13        0.40        0.38      1.65 o 
   1   3  13        1.41        1.94      2.53 o 
   2   3  13        0.02        2.46      2.46 o 
   3   3  13        0.01        1.14      2.16 o 
   4   3  13        0.12        2.02      1.46 o 
   5   3  13        0.89        4.11      2.21 o 
   1   4  13       15.01        2.41      2.41 o 
   2   4  13        8.35        2.55      1.90 o 
   3   4  13       25.84       33.16      4.16 o 
   4   4  13        2.85        0.86      2.89 o 
   2   5  13       13.62       22.29      3.60 o 
   3   5  13        0.46        0.29      2.34 o 
   4   5  13       12.45       17.94      3.55 o 
                                                 
